# Supplementary material for: Identification of JPX-RABEP1 Pair as an Immune-Related Biomarker and Therapeutic Target in Pulmonary Arterial Hypertension by Bioinformatics and Experimental Analyses
Source: Int J Mol Sci. 2022 Dec 8;23(24):15559. doi: 10.3390/ijms232415559 (PMC9779127; doi:10.3390/ijms232415559)
Supplement: Supplementary file 1 [file ijms-23-15559-s001.zip]

Archive with 5 entries (5 files):
- Supplement S1.xlsx
- Supplement S2.xlsx
- Supplement S3.xlsx
- Supplement S4.xlsx
- Supplement S5 Primer sequences.pdf
