# Supplementary material for: Identification of JPX-RABEP1 Pair as an Immune-Related Biomarker and Therapeutic Target in Pulmonary Arterial Hypertension by Bioinformatics and Experimental Analyses
Source: Int J Mol Sci. 2022 Dec 8;23(24):15559. doi: 10.3390/ijms232415559 (PMC9779127; doi:10.3390/ijms232415559)
Supplement: Supplementary file 1 [file ijms-23-15559-s001.zip › Supplement S1.xlsx]

## Sheet: Sheet1
	GSM3106327	GSM3106328	GSM3106329	GSM3106330	GSM3106331	GSM3106332	GSM3106333	GSM3106334	GSM3106335	GSM3106336	GSM3106337	GSM3106338	GSM3106339	GSM3106340	GSM3106341	GSM3106342	GSM3106343	GSM3106344	GSM3106345	GSM3106346	GSM3106347	GSM3106348	GSM3106349	GSM3106350	GSM3106351
TIE1	8.66865	8.58919	8.46128	8.78786	8.71225	8.54257	8.93	8.15429	8.49795	8.11483	8.64712	8.3483	9.23985	9.17862	8.23592	9.67585	9.47483	9.83965	9.51953	9.08211	9.53836	9.76638	9.07754	9.43402	9.50108	9.94677
VCAM1	8.40538	10.085	9.29739	9.27873	8.32235	9.06361	8.58996	8.85534	11.201	8.76042	8.46253	7.35345	7.45857	8.50569	7.02548	8.92469	7.11274	7.49047	8.55559	7.87527	8.21728	7.84355	8.58453	7.99683	7.34507	7.29802
S1PR1	8.8818	8.81778	8.82884	8.98211	9.4651	9.27589	9.14929	8.5252	9.26582	8.10839	8.8139	9.29235	9.66125	9.11705	8.65167	9.43036	9.62603	9.48076	9.9093	9.58353	9.5341	9.70604	9.19269	9.89367	9.38892	9.5044
CD1C	8.49699	7.24934	8.0002	7.98085	8.00643	6.90118	7.36419	7.4374	7.14618	6.89379	7.47303	6.95282	7.93839	6.36933	7.30566	8.55106	7.83419	7.882	8.62491	7.73672	8.25367	8.12731	8.04322	8.42307	8.23973	7.3374
CD1E	7.75709	6.45136	7.34046	7.26491	7.34551	6.33877	6.64222	6.82946	6.53699	6.03183	7.12175	6.97893	7.51428	6.52769	7.55237	7.64042	7.44074	7.69569	7.19121	7.15217	7.33639	7.99213	7.15584	7.82659	7.4599	7.76225
ACKR1	9.20972	9.84062	9.64983	8.58951	9.90436	9.29818	9.60462	8.49242	9.14316	9.42205	9.42454	7.89118	8.58968	9.77322	8.85737	10.4956	9.66555	9.05306	10.1522	8.88177	9.92515	10.1786	10.2152	10.0221	10.3676	8.8197
FCER1G	10.783	11.1595	11.2642	10.6768	10.6238	11.1084	10.1892	11.0925	10.8721	11.0562	10.9142	10.4975	10.6332	10.6198	10.5119	10.5894	11.6538	11.0441	11.3697	10.9128	11.3434	11.67	11.4987	11.5298	11.0953	11.6294
XCL1	6.19302	6.11635	6.16282	6.37502	6.16891	6.26506	5.79049	6.40208	6.08318	5.68217	6.49306	7.09575	7.09135	6.24894	6.1623	7.24496	7.27734	7.29656	6.90428	6.87182	7.07854	7.27542	6.17031	7.25137	6.59998	8.08014
CTSE	12.3931	12.1092	12.3386	12.2881	11.5564	12.7445	11.2189	12.4464	12.5593	13.4197	12.0409	11.6157	11.2119	11.6624	11.8182	10.3669	11.9874	11.2815	10.9943	10.8352	11.4083	11.3128	11.9588	11.8706	11.0445	10.896
NENF	8.68129	8.90745	8.71882	9.03504	8.82925	8.50353	9.07848	8.99101	8.83907	8.80241	8.8513	8.44416	8.27747	8.43847	8.44534	9.23817	9.69673	9.42435	9.49519	8.88225	9.16517	9.81158	8.9855	9.36193	9.22945	9.93795
TNFRSF14	8.79818	8.89374	8.91796	8.92707	8.78202	8.75214	8.90549	8.97852	8.79165	8.8312	8.96284	8.95029	8.87519	8.86837	9.08228	9.58893	9.49549	9.61309	9.52493	9.4332	9.45071	9.62704	9.19402	9.47599	9.409	9.9337
TNFRSF9	7.39817	8.3165	7.40371	6.63588	7.8422	9.32623	6.81528	7.22787	8.3772	7.94549	7.20061	6.88939	7.35396	6.90915	6.91444	6.58224	7.6859	6.74347	6.63567	7.03546	7.14284	6.8499	6.79656	8.14946	6.38095	6.82586
PLA2G2A	8.89622	8.85008	9.36235	11.5215	9.73439	9.08945	11.192	9.31627	12.4001	9.68186	10.0129	9.90662	8.61267	9.08888	7.4982	7.13235	8.9948	8.35572	8.02399	7.68639	7.49735	10.5723	10.2595	9.14586	6.62352	6.9665
SDC3	8.66614	8.59322	8.59293	8.90019	8.8597	8.43982	9.12639	8.77218	8.87544	8.91879	8.77655	9.08916	9.26358	9.20393	9.08186	9.28877	9.48394	9.45766	9.74765	9.14852	9.55526	9.9438	9.02139	9.04034	9.42956	9.91227
JUN	11.1538	11.309	10.994	10.9545	10.9728	11.3177	10.8435	10.5199	10.3035	10.1571	10.5356	10.6278	10.5079	10.3009	10.8122	11.3077	11.1458	11.4506	11.6993	11.3394	11.1451	10.9062	10.7876	10.9072	11.4347	11.6857
JAK1	11.6848	11.3559	11.2817	11.23	11.592	11.6221	11.6287	11.4211	11.6014	11.4176	11.5969	11.2264	11.2122	11.5883	11.6618	11.0455	10.1245	10.5845	10.5247	11.2322	10.9941	9.8822	10.9864	10.5184	10.9059	9.71248
CTSS	10.1137	10.5558	10.4334	10.2322	9.7503	9.91041	9.24648	10.4381	10.5293	10.2259	10.3183	9.97641	9.8768	10.4107	10.1786	9.4315	9.35615	9.38348	9.14313	10.3089	10.1635	9.1573	10.256	9.79435	9.09038	8.93986
RORC	8.58558	8.04215	8.19526	8.52925	8.07357	8.39729	8.12405	8.4258	7.81731	7.9202	8.55116	8.95514	8.19253	8.37152	8.07399	9.20546	9.07214	9.3388	8.70625	8.57587	8.69796	9.4583	8.58162	8.61264	9.31217	9.14809
RXRG	6.06703	6.39339	6.11369	6.21832	6.37709	5.99673	7.18804	6.32237	5.60305	5.83006	6.45592	6.14838	6.42096	6.29043	6.14967	7.23428	6.78381	6.72689	7.53962	6.69576	6.978	7.10106	6.48259	6.37434	6.86139	8.02182
CD247	7.34349	7.59624	7.36635	7.0036	7.24024	7.38984	6.87776	7.13273	7.86505	7.19831	7.4674	7.29671	7.85638	7.5568	7.4671	7.7821	7.56071	8.39665	8.17893	8.19321	7.84522	7.99588	7.39821	8.09923	7.52449	8.46084
ANGPTL1	9.55498	8.09497	8.35429	9.62187	9.4286	9.42894	10.4305	9.06836	8.60401	6.95291	9.30769	8.89684	8.70772	8.87263	9.03709	7.54904	7.79318	7.66703	7.6263	8.45332	7.87848	7.21565	8.14179	7.93872	8.24808	7.1804
PTGS2	10.7481	11.8331	9.9894	9.571	10.437	11.5997	9.37261	10.4193	11.3802	11.532	10.6402	10.1796	9.95958	10.0924	10.2886	8.3019	10.1447	8.74934	10.6725	10.0107	9.5699	8.91363	10.5539	10.0931	9.7258	9.0977
CSRP1	11.17	11.9885	11.7456	11.4305	11.9894	11.9407	11.8034	12.1597	11.233	11.6481	11.9765	12.131	12.0704	11.9135	11.9682	12.1338	12.2844	12.4847	12.6376	12.0817	12.2096	12.5363	12.0342	12.2632	12.3515	12.5788
CHIT1	6.74713	7.37541	6.54705	6.81839	7.03717	7.20601	7.05809	7.34048	8.66177	6.99591	7.47532	7.21029	7.14107	7.17091	7.21762	9.47317	7.86574	7.128	7.59548	7.49426	8.15879	7.40436	7.1987	9.35233	6.95298	9.44782
NRG3	7.29291	6.70313	7.04364	6.90466	7.68695	7.01235	7.07359	7.05995	6.62557	6.62367	7.16988	7.16146	7.52881	7.3983	7.29253	7.82766	7.23037	7.49777	8.11308	7.67424	7.63647	7.88749	7.37786	7.09336	7.80743	8.09345
ADRB1	8.44989	8.58464	7.61796	8.36656	8.90574	8.5268	8.25022	8.64629	8.37318	8.15218	8.50338	9.25861	9.2607	8.79657	8.69435	8.95081	9.50877	9.26019	10.1655	9.65224	9.66039	9.95	9.093	9.11188	9.22719	10.4371
IL15RA	9.43126	9.28528	9.07254	9.04842	9.18198	9.58228	9.29705	9.0608	9.16118	9.01288	9.01988	8.98685	9.30471	9.48233	9.10027	9.88682	9.79037	9.65965	9.77928	9.49922	9.57429	9.88178	9.48063	9.7728	9.54618	9.87777
IL2RA	8.36168	7.50187	7.98178	9.11807	7.66129	9.51129	8.13981	7.89937	9.5469	6.64327	7.58745	8.34811	7.95932	8.43606	8.16121	7.50802	7.55855	6.77867	7.35283	7.18931	7.43391	7.05255	7.97179	7.95595	7.96392	6.61081
NAMPT	12.5489	13.1145	12.3035	11.4461	12.5034	13.1067	11.8709	12.0597	13.1772	12.5159	12.5517	12.7704	12.3575	12.8725	12.2957	11.4141	12.286	10.4041	11.2232	11.9829	11.5838	11.3486	12.505	12.3054	11.5002	10.2852
GDF10	8.0726	8.05623	8.04218	8.07024	8.48429	8.30449	8.14466	8.36234	7.97636	7.92816	8.1584	8.63171	8.45554	8.49771	8.46992	9.45485	9.17992	8.95264	9.32226	8.81392	8.73766	9.46147	8.79142	8.95515	9.38383	9.31298
ECD	10.2642	10.3658	10.3279	10.2521	10.382	10.8128	10.1608	10.404	10.5993	10.6462	10.3286	10.3205	10.3723	9.97131	10.2669	9.70584	9.44501	9.24388	9.69024	9.99699	9.7134	9.33735	10.1621	9.56161	9.89702	9.1846
CHUK	8.87593	9.04257	8.95914	8.92167	8.87761	8.97342	8.67493	8.89789	9.24251	9.48732	8.84849	8.90408	8.69325	8.83507	8.59362	8.09685	7.75171	7.63848	7.96263	8.64034	7.95168	7.53165	8.54122	7.91291	8.08112	7.44097
TRIM22	10.2969	10.4428	10.625	10.2479	10.2868	10.1148	10.0923	10.7574	10.2604	10.2121	10.4942	9.85853	9.96283	10.4882	10.1278	9.96025	9.40651	9.30943	9.29137	10.1812	9.70578	9.12714	10.4433	9.62379	10.1807	8.92915
MDK	8.75318	9.03847	9.11072	8.93949	8.89081	8.77381	8.92021	9.10395	8.82764	8.60605	9.04909	8.84174	8.66894	8.90431	9.10182	9.50111	9.90284	9.49722	9.52176	8.89343	9.42245	9.88668	9.20505	9.49791	9.84168	10.0388
PLAAT4	9.41923	9.44116	9.63124	9.25159	9.07597	9.35644	9.13796	9.80604	9.48398	9.87264	9.59715	9.07386	9.42268	9.78034	9.83557	10.4516	10.0153	10.0597	9.96047	9.48198	9.85982	10.1222	9.64744	9.96237	10.0186	10.8171
VEGFB	8.96411	9.10882	8.94865	9.14202	9.10589	8.85654	9.83535	9.33774	8.98392	8.81107	9.10645	8.70032	8.78105	8.78171	8.71347	9.71096	9.92389	9.48237	9.7015	9.09523	9.28057	9.94853	9.12822	9.49588	9.49108	9.98534
HRAS	8.26375	8.42315	8.26707	8.09761	8.44053	8.21792	8.46566	8.2922	8.31801	8.68083	8.39396	8.35675	8.36321	8.4991	8.50082	8.84609	9.0757	8.76834	8.90603	8.54085	8.75732	9.05906	8.64371	8.89351	8.829	9.3014
LTBP3	9.71744	9.50696	9.48173	9.6886	9.90445	9.52876	10.2765	9.72564	9.63601	8.78925	9.89631	9.4079	9.54218	9.37664	9.41491	10.3143	10.4411	10.2678	10.342	9.79558	10.2114	10.6391	9.86226	10.0431	10.3998	10.4846
RELA	9.25643	9.65776	9.27019	9.07371	9.6498	9.88511	9.26629	9.42652	9.49895	9.4587	9.39793	9.56803	9.7129	9.40394	9.40437	9.73861	10.1409	9.89107	10.1762	9.68552	9.85542	10.2919	9.75168	10.171	9.83191	10.2952
UNC93B1	8.60913	8.75572	8.80509	8.65866	8.49805	8.67847	8.51807	8.80527	8.54671	8.83296	8.77804	8.84118	8.67921	8.86556	8.80516	9.00776	9.41727	9.26417	9.11147	9.01051	9.14182	9.67503	9.30426	9.29925	9.16401	9.62172
ARRB1	11.2529	10.9561	11.1347	11.184	11.4426	10.9548	10.8157	11.1725	10.3829	10.6337	11.257	11.3876	11.4184	11.3648	11.2231	11.8223	11.4784	11.816	11.9094	11.5771	11.7295	11.8832	11.389	11.3415	11.9689	11.6271
PDGFD	8.82513	7.59702	8.27978	8.62969	7.88252	7.03434	9.69161	8.33232	8.56723	6.71785	8.87767	7.98404	8.0794	7.29771	8.02501	6.94588	7.2977	6.69445	7.15408	7.29786	6.42509	6.90873	6.8827	6.5251	7.46489	6.00597
IL18	8.22427	8.89731	8.32826	9.2585	8.34348	8.31694	7.5228	9.06855	8.66663	9.5424	8.82845	8.14194	8.43871	8.71949	8.25533	6.8422	7.34774	8.30062	8.34812	8.04815	8.16114	7.80396	6.9973	7.50355	7.43458	8.10878
ACVRL1	10.194	10.2136	9.28038	9.54522	10.1804	9.88211	10.0761	10.2909	9.59036	9.7812	10.269	10.3306	10.4177	10.7484	9.99179	10.4263	10.3443	10.9238	10.9185	10.6369	10.6177	10.8595	10.3796	10.5832	10.6412	10.9486
TBK1	8.83999	8.86974	8.67528	8.76285	8.68032	9.31506	8.5079	8.6823	9.12745	8.85669	8.61312	8.52663	8.49684	9.01386	8.38057	8.15382	7.65316	7.27563	7.74007	8.34001	7.73865	7.47666	8.03026	7.8853	7.77094	7.46518
LGR5	5.79583	5.6546	6.42973	5.50044	6.13596	5.96417	6.48099	5.7553	5.86146	5.67004	5.5124	7.12359	6.7224	6.43587	5.7543	7.15568	6.62833	7.3226	6.51549	8.05728	7.03393	7.21264	7.52825	6.58858	7.13902	6.6954
PLXNC1	9.17583	8.80081	9.09251	9.07176	8.85086	8.81902	8.70928	8.7969	9.65229	9.11254	8.81581	8.47471	9.36926	8.69967	8.75612	8.33724	8.71685	8.86814	7.93135	9.33048	8.47611	7.72619	8.67311	8.50073	7.83025	8.2565
PTPN11	10.1873	10.1372	10.2134	10.3785	10.2435	10.4794	10.3449	10.1711	10.2786	10.5924	10.1505	10.0701	9.68788	10.1479	9.89249	9.74739	8.992	9.13817	9.32023	9.91	9.41791	8.91696	9.61285	9.02549	9.56015	8.70881
OAS1	8.76845	9.43351	9.6713	9.39816	8.89198	8.71077	8.75559	10.0898	8.83346	8.92647	8.79323	9.13243	8.933	9.30067	8.48143	9.11313	8.85454	9.6809	9.51222	10.2257	9.4684	9.08591	10.6921	9.07333	10.284	9.41405
OLR1	10.2625	11.7971	11.5935	10.3932	10.6214	10.3634	8.61676	11.351	11.3957	10.6555	11.4608	11.5392	10.8042	11.2592	11.4661	9.24894	10.4844	10.175	10.0106	10.7373	10.3475	9.89599	11.1541	10.8854	10.2826	9.66399
KRAS	8.67043	8.83222	8.77229	8.58349	8.88438	9.07044	8.53077	8.65856	9.10682	9.0433	8.76519	8.71504	8.4918	8.57208	8.55932	8.18071	7.842	7.82973	7.88207	8.51338	8.24282	7.76636	8.2064	8.24595	8.34899	8.15535
IGF1	10.4788	8.79631	9.84112	10.0758	9.15892	8.71508	10.9994	9.57657	10.3867	9.35281	9.58015	8.85267	9.35385	8.28615	9.02871	8.24143	8.27764	7.71155	8.6521	8.41648	7.83124	7.55595	8.82522	8.09199	9.02024	7.74754
NOS1	6.83215	7.17614	6.48939	6.59419	7.37222	6.62026	7.60876	6.86354	6.76597	6.61055	7.29368	7.43037	7.65358	6.68221	7.13302	8.03254	7.34316	8.04083	8.97526	7.70099	7.85959	7.93604	7.27313	7.22124	8.30173	7.94709
KL	7.74158	8.06755	7.84356	7.75343	8.37969	7.61427	7.91806	7.95921	7.13274	7.33572	8.45874	8.69214	8.9411	8.28401	7.85458	8.58438	8.24095	8.70789	9.01806	8.89196	8.68248	8.58733	8.18999	7.92083	8.72759	8.45938
TNFSF13B	8.49131	9.45217	9.30035	8.71387	8.08431	8.1405	8.32596	9.33855	8.61185	8.80273	8.62774	8.43042	8.62668	8.69773	8.56223	8.10699	8.24742	7.72738	8.15006	8.19392	7.84224	7.77491	8.4255	8.24755	7.80272	8.21449
FLT1	9.64266	9.68581	9.51647	9.31075	9.74074	9.29848	9.65078	8.83512	9.50119	9.58674	9.48107	9.17521	9.38005	10.1321	9.19318	9.31526	8.22878	8.63089	8.87651	9.47455	9.3721	8.06454	9.01492	8.74452	9.4921	7.61661
HMGB1	8.25436	8.04528	8.21278	8.22948	8.40082	8.45239	8.14361	8.3989	8.04852	8.24989	8.32514	7.87745	7.97145	8.05845	7.97349	8.07203	7.45574	7.46721	7.36485	7.8156	7.81667	7.48996	7.72905	7.59677	7.66854	7.44286
TPT1	9.15557	9.22368	8.98446	9.09048	8.9615	9.86036	9.22108	8.50591	8.80301	9.07198	8.92872	8.41017	8.94562	8.48797	8.94065	8.40837	8.32094	8.26913	8.49651	8.46403	8.25987	8.02556	8.7089	8.25988	8.5655	7.88196
ABCC4	9.70677	9.68064	9.72474	9.56197	9.91408	9.09794	8.90833	9.12094	9.15726	9.32507	9.53912	9.52408	9.85797	9.37876	9.98057	8.4923	8.80571	9.05805	8.74861	9.60706	9.39215	8.38483	9.4664	8.56534	9.35838	8.31317
IRF9	9.43224	9.87014	9.91815	9.5508	9.61887	9.64407	9.2525	9.92656	9.44944	9.46801	9.46694	9.61893	9.72151	9.68918	9.57806	9.88573	10.2499	10.2771	10.4241	10.2102	10.1855	10.3451	10.6493	10.193	10.7494	10.6392
SSTR1	6.75486	7.19164	6.95312	7.14037	6.85227	6.71833	6.84472	6.9033	7.15881	6.87166	7.15598	7.39595	7.5585	7.2703	7.16248	8.18518	7.6379	8.04923	7.83936	7.40907	7.49365	8.13219	7.31088	7.4133	7.35	8.44465
SOS2	10.3239	10.1239	10.18	10.3614	10.3965	10.4589	10.4896	10.131	10.3251	9.87936	10.3169	10.4516	10.4414	10.2215	10.5572	9.75559	9.63282	9.43835	9.52096	10.0179	9.78181	9.54975	9.67131	9.50269	9.89089	9.45271
LTBP2	10.1191	10.6356	9.93455	10.2478	10.4103	10.0297	10.1695	10.4068	10.5532	9.76105	10.6677	10.4405	10.6691	10.1531	10.1781	11.7816	11.267	10.984	11.5906	10.4996	11.3635	11.3809	10.9727	10.9777	11.674	10.7552
DLL4	8.7574	9.02074	8.04882	8.65862	8.67242	9.25553	8.82603	8.46517	8.33061	9.27479	9.18114	8.83261	9.40044	9.8779	8.45523	10.3127	9.68163	10.2823	10.393	10.0118	9.95455	9.91635	9.89827	10.1572	10.0077	10.1854
FGF7	7.558	8.29197	8.00899	7.7973	7.18962	8.26437	8.18486	7.91013	8.50492	7.63558	8.33046	6.4993	7.19214	6.82012	6.49035	7.28482	6.66108	5.93757	6.06779	6.42105	6.21985	6.15824	7.85155	7.14196	5.9981	6.29622
AQP9	10.0157	10.4468	10.0137	9.17556	9.31526	10.2967	9.11444	9.58745	11.7255	10.771	9.26436	9.56984	10.2036	10.0081	10.1897	8.35273	9.92404	7.85862	8.14042	9.33141	9.35374	8.15402	10.1916	9.53741	8.1596	8.01941
IREB2	9.8989	9.67852	10.0509	10.2561	9.7749	9.70941	9.79534	9.82627	9.79182	10.0646	9.64088	9.38196	9.52297	9.65057	9.57031	9.27382	8.58518	8.52245	8.6676	9.56432	9.00668	8.66982	9.20712	8.43478	9.1062	8.61286
NR2F2	8.9137	8.30813	9.11928	9.21402	8.78174	8.35914	9.19532	9.20113	8.46067	8.22229	8.68054	9.09005	9.09465	8.96254	8.84234	9.92728	9.45441	9.63234	9.70687	9.02958	9.028	9.90405	9.09151	9.20103	9.45084	10.0494
NEDD4	8.37422	8.46147	8.13384	8.5706	8.45921	7.92842	8.22806	8.2747	8.23765	8.46197	8.36768	8.28148	8.12915	8.60015	7.9066	7.93949	7.28094	7.54978	7.68725	8.29112	7.82863	6.89843	7.60291	7.33858	7.74966	7.54775
RORA	10.0912	9.79201	9.56499	9.75913	10.1075	10.1832	10.0731	9.75895	9.57917	8.90542	10.0259	10.2114	10.1379	9.80168	10.2503	9.61995	9.20711	8.80593	9.10711	9.6313	9.34165	8.72062	9.46188	8.89744	9.87098	8.60184
IL32	10.1754	10.0362	9.37864	9.04154	9.32831	10.3383	9.38586	9.52223	8.92386	9.59199	9.55985	9.58155	10.1161	10.0366	9.90737	10.4647	10.6197	10.3903	10.8266	10.2173	10.4453	10.7928	10.2111	10.6043	10.0655	11.0517
LAT	8.11812	8.17839	8.41852	8.22221	8.10567	7.98934	7.97037	8.16571	8.07736	7.85509	8.05136	8.13445	8.19527	8.08977	8.21775	8.46624	8.69119	8.73695	8.66444	8.50861	8.6237	8.72512	8.08659	8.4918	8.22481	9.76922
ITGAL	8.56284	9.01928	9.06882	8.63655	8.67533	8.01481	7.74792	8.92853	8.65481	8.72362	8.90752	8.97042	9.29047	9.23084	9.02488	8.97061	9.07685	9.73322	9.2434	9.88914	9.67356	9.44975	9.16054	9.43723	8.92788	9.68407
CTF1	8.89889	8.98674	8.7872	8.82607	8.88769	8.80148	8.97367	8.88109	8.76376	8.72531	8.93701	9.12364	9.23071	9.13261	9.164	9.4781	9.66271	9.52782	9.47637	9.21645	9.32644	9.77685	9.23814	9.37431	9.33494	9.74294
CYLD	8.84175	8.92309	8.84887	8.69814	9.02134	10.0027	8.52093	8.75132	9.0807	8.54143	8.61691	8.5714	8.92764	8.72732	8.69056	8.49072	7.89476	7.84868	8.01704	8.6881	8.37163	7.40734	8.24771	8.01761	8.04235	7.51125
CX3CL1	9.22502	10.3429	8.9672	8.90053	9.54917	10.1674	9.03614	9.36662	9.34116	8.87093	9.5332	10.3542	10.2421	10.0226	10.4659	10.2894	10.1078	10.2746	11.2397	10.1946	10.6145	10.4242	9.52669	9.94208	9.68417	11.0098
NFAT5	10.4116	10.3442	10.2835	10.2497	10.5152	10.9156	10.1733	10.276	10.2373	9.92932	10.3277	10.3899	10.4438	10.523	10.4391	10.0349	9.49094	9.32014	9.3882	10.1274	9.70963	9.14081	9.80895	9.45615	9.73523	9.28666
MAPK3	9.80982	9.93057	10.1004	10.1545	10.0125	9.76577	10.2267	10.0054	9.61564	9.62344	10.1286	10.2547	10.2491	10.2945	10.1459	10.8951	10.8831	10.8549	10.8748	10.278	10.5035	11.1956	10.3089	10.4566	10.5747	11.3899
RABEP1	9.27856	9.48013	9.32729	9.52326	9.4231	9.18464	9.46912	9.27086	9.46739	9.23403	9.17261	9.03453	8.95164	8.95909	8.77019	8.57549	8.01024	7.96933	8.02005	8.93809	8.38728	7.89636	8.48445	8.27507	8.29851	7.95853
RARA	9.14129	9.50632	8.94884	8.78728	9.43657	9.75031	8.87985	9.1635	9.07518	9.016	9.29955	9.32187	9.64546	9.3703	9.2713	9.60397	10.1694	9.62347	10.014	9.34837	9.57355	10.1549	9.16115	10.1171	9.70046	10.0448
CXCL16	9.82977	10.812	10.5922	10.0826	10.3015	10.2408	8.95696	10.5105	10.226	10.225	10.4462	10.3308	10.2713	10.4734	10.3933	10.3752	10.962	10.8515	10.9276	10.1208	10.8424	11.2504	10.6773	10.9737	10.6223	11.0136
CCL5	9.22478	10.1483	9.82526	9.79142	9.65086	9.05423	9.1832	10.0794	10.0478	8.62612	10.0042	9.31176	10.376	10.1687	9.99273	10.9397	10.5736	11.0578	10.6055	10.7762	10.6999	10.9397	9.55146	11.0004	10.1826	11.6028
DHX58	7.74671	7.97392	8.16737	7.88573	7.93075	7.57126	8.02066	8.38308	7.75606	7.97768	7.82328	7.97598	8.11058	8.40982	8.17924	8.38414	8.08173	8.70052	8.61918	8.53837	8.57191	8.43274	8.93125	8.31058	9.00133	8.33674
BECN1	9.35354	9.16933	9.55315	9.68561	9.23038	9.30954	9.23489	9.42061	9.32903	9.46634	9.37651	9.06415	9.1805	8.94419	9.16322	8.48535	8.2641	8.54542	8.65397	9.06187	8.86799	8.28187	8.93525	8.39909	9.05547	8.06095
ICAM2	10.0661	10.3314	9.77964	9.5425	10.2022	10.1745	10.012	10.023	9.61656	10.0901	9.8787	10.533	10.6321	10.2238	10.1592	11.0264	11.1758	11.099	11.4814	10.9766	11.0499	11.2492	10.7384	11.0176	10.9123	11.5746
SECTM1	9.21543	8.99004	9.34838	9.03244	8.81488	8.87796	8.65658	8.70394	9.08731	8.90901	8.8915	9.36057	9.19375	9.5222	9.41903	9.13984	10.3474	9.94426	9.14951	9.83726	9.97696	9.94596	10.2595	9.8013	9.35506	9.82524
MALT1	8.3821	8.93795	8.41667	8.43305	8.51084	8.9576	8.21552	8.32473	8.85565	8.57434	8.28069	8.70111	8.28759	8.38498	8.10776	8.13875	7.72807	7.47581	7.57567	8.18788	7.94594	7.63304	8.03141	7.93458	7.71581	7.61097
ANGPTL4	8.59497	8.81805	8.01071	8.05072	8.56916	8.66131	9.05457	7.99674	10.2711	8.69377	7.99822	8.15166	8.50418	8.43011	7.38151	8.52092	9.74066	8.6809	9.69993	8.53487	9.5155	9.12248	8.88192	10.323	8.2309	8.68163
LTBP4	9.48261	9.57742	9.61124	9.58082	10.1669	9.75674	11.0934	9.64616	9.52999	8.79247	10.1041	10.2647	10.3116	9.87967	9.88855	11.0456	11.0594	10.8691	11.1174	10.4953	10.5786	11.1201	10.6527	10.8637	10.8859	10.9207
FCGRT	9.83969	9.79742	9.79663	10.2255	9.97422	9.71947	10.2425	10.0045	9.75004	9.54194	10.0624	9.63934	9.90426	9.7612	9.57581	10.3655	10.6098	10.4398	10.4363	10.0207	10.3514	10.6748	10.2232	10.1354	10.4345	10.6991
NR1H2	9.03095	9.12116	9.03461	8.79042	9.16971	9.23415	8.86264	9.0131	9.0448	8.95385	9.10832	8.79445	8.88287	8.78493	8.82047	9.36588	9.83817	9.47577	9.64086	9.38984	9.33042	10.2226	9.35703	9.79994	9.52127	10.0158
SHC2	7.78013	7.59243	7.3369	7.44453	7.97783	7.41786	7.83926	7.57496	7.56604	7.41521	7.82695	7.94966	8.09154	7.85598	7.89498	8.44147	8.27072	8.38795	8.42351	8.12875	8.26823	8.6601	7.9876	8.01417	8.41687	8.50218
C3	13.0232	12.8626	13.0948	13.4936	13.0985	12.8592	13.5127	13.0231	13.4433	12.6542	13.0675	12.9235	12.8035	12.6465	12.6782	12.4756	12.2676	12.5235	12.5637	12.5762	12.6113	12.2572	13.0025	12.4256	12.4114	11.8873
NR2F6	9.03262	8.9024	9.10561	8.95532	8.82112	8.95624	9.01014	9.03994	8.67068	9.20927	8.90472	8.94247	9.0812	8.92289	8.9845	9.4556	9.66602	9.3946	9.52715	9.14244	9.30229	10.0252	9.25505	9.30746	9.37724	10.2133
BST2	8.26582	8.75351	8.41969	7.50797	7.71034	8.23636	8.36514	9.29044	8.26006	7.87043	8.54506	7.97478	8.07436	8.79715	7.68009	8.70311	8.95542	9.5645	9.12706	8.96676	8.74779	9.62267	9.28386	8.80591	9.48295	9.59549
JUND	10.5384	11.3277	10.4826	10.0161	11.2051	11.0387	10.3252	10.3681	10.2474	9.99783	10.5217	10.437	10.6625	10.0472	10.2279	10.9453	11.7147	11.1565	11.5983	11.1574	10.942	11.4648	10.8038	11.4991	11.3693	11.7113
TYROBP	11.7527	12.4121	12.2317	11.9794	11.8911	11.7517	11.2652	12.3459	11.9311	12.0009	12.2567	11.355	11.4727	11.4369	11.422	12.238	12.8527	12.2781	12.6236	11.8804	12.3701	12.9942	12.2565	12.6264	12.2386	12.9109
GNLY	7.83259	8.61552	7.5045	6.98038	7.08994	7.18651	7.42229	7.66606	7.22464	7.97236	7.97401	7.63686	8.06603	7.95011	8.15181	8.54757	8.36873	8.92038	9.14249	8.48724	8.56138	9.36664	7.77096	8.26324	7.50102	10.085
IL1R2	10.3181	8.80246	8.13443	7.5262	9.2203	10.2061	9.04342	8.13829	10.608	9.04358	8.44675	8.83503	9.29474	9.82165	9.39104	8.01477	9.8239	7.53612	8.03148	8.39235	8.00301	7.77504	7.75013	8.85786	8.2991	7.27182
IL1R1	11.5135	11.7058	11.3109	11.27	11.4132	11.8448	11.2653	10.9867	12.2912	11.255	11.2679	10.7279	10.6597	11.3545	10.7637	10.8263	10.632	10.3341	10.4816	10.7708	10.98	10.1944	11.315	10.9992	10.8102	9.83729
IL18RAP	8.72786	8.74199	7.03936	7.13466	8.14287	8.77701	7.77874	7.57632	9.32782	7.47967	7.99044	8.08837	8.97451	8.57235	7.98928	7.57733	8.10318	6.40294	6.64667	8.0993	7.09055	6.54383	7.0631	7.86872	7.23946	6.06196
TANK	9.20189	9.43123	9.22013	9.06465	9.15227	9.87581	8.80012	9.28216	9.14122	9.28771	9.13272	8.9825	8.95201	8.89839	9.02532	8.47642	8.20144	7.8956	8.18373	8.57072	8.23155	7.81296	8.33588	8.19519	8.23764	7.94627
ITGAV	10.9883	11.0959	10.5542	10.8751	10.857	11.0586	10.8748	10.7921	11.3129	11.7198	10.8105	10.6318	10.4037	10.7366	10.1733	10.164	9.93464	9.43831	10.0769	10.3908	10.0971	9.21319	10.3118	9.84772	10.0347	9.26459
CREB1	10.2414	10.5697	10.7611	10.7259	10.5904	10.2792	10.377	10.7524	10.26	10.4351	10.4552	10.4372	10.6426	10.3265	10.5465	10.1944	9.63105	10.0199	9.86432	10.3576	10.0536	9.64745	10.0976	9.70239	10.0649	9.88202
CCL20	9.09493	10.3433	7.45693	5.71011	9.3005	11.5689	7.75355	8.32843	10.4839	7.06957	8.35948	7.40106	7.98985	8.12803	6.31097	6.38463	7.37481	5.82272	7.9335	7.29668	6.62418	7.32486	6.66206	9.48272	6.0602	6.94963
SDC1	9.2953	9.27411	9.29044	9.03727	9.09322	9.01497	8.43486	9.5072	9.11698	9.53917	9.12952	9.05208	9.15742	9.4723	9.26009	9.9281	9.9162	9.7783	10.0741	9.44139	9.61876	10.3861	9.53369	9.74571	9.75583	10.4154
EIF2AK2	9.48648	9.81533	9.82258	9.80405	9.48153	9.32527	9.46255	10.1375	9.37745	9.94686	9.51435	9.27207	9.19889	9.59841	9.05069	8.68162	8.12355	8.4028	8.4245	9.2562	8.45946	8.31145	9.78116	8.02016	9.24537	8.21199
SOS1	9.86728	9.64015	9.99898	10.1001	9.87898	9.47788	9.91899	9.80367	9.64499	9.6578	9.80894	10.1583	10.1513	9.89683	10.082	9.64151	8.90214	9.15295	8.96856	9.83928	9.38891	8.77629	9.46272	8.86887	9.27723	9.05254
CD8A	7.67741	8.10764	7.39829	7.58186	7.7815	7.57968	7.25636	8.03399	8.33837	7.07667	8.0297	7.88132	8.36602	8.72765	8.41669	9.02866	8.45289	8.94711	8.381	8.73846	8.47257	8.68118	7.61544	9.26583	8.27115	9.62434
SEMA4C	8.33891	7.98885	8.37154	8.22575	8.28783	8.64825	8.68954	8.10977	8.16055	7.956	8.43475	8.22736	8.41896	8.2227	7.96916	8.88423	8.88265	8.88824	8.81066	8.31642	8.5811	9.12755	8.41478	8.81238	8.69249	9.19788
IL1A	7.14109	7.82397	7.7731	6.396	8.79431	9.0979	6.39907	7.68903	9.47008	7.12842	7.60655	8.42001	8.22811	8.08136	7.19693	6.0473	7.93507	6.09139	7.65198	6.40272	7.37805	6.56306	7.82787	7.06341	7.16504	6.50207
ACVR1C	7.36799	6.77744	6.92735	6.77842	6.70482	6.88134	10.7225	7.19897	7.04346	6.85028	6.58019	6.85483	6.92663	6.88778	6.89629	6.60664	6.60518	6.40293	6.25915	6.37957	6.69489	6.39924	6.832	6.90961	6.31375	6.54503
IFIH1	7.21464	7.7959	7.90231	7.67038	6.91416	7.6301	7.27074	8.10066	7.53625	7.5498	7.34115	7.12966	7.45192	7.68649	6.98379	7.10226	6.46043	6.60582	6.58771	7.42617	6.84626	6.21277	7.86618	6.50782	7.34268	6.49831
STAT1	10.547	11.0107	11.1199	10.3748	10.1378	10.4947	10.0424	10.9697	10.5989	11.1464	10.3849	10.2552	10.2269	11.3792	10.5248	10.3353	9.34311	9.83765	9.62572	10.9007	10.2868	9.23406	10.8299	9.45393	10.2854	9.8318
IFNAR1	9.18857	9.42522	9.35103	9.49836	9.06126	9.21182	9.07588	9.37454	9.31136	9.53502	9.1127	9.05386	8.94245	9.24999	9.05735	8.75259	8.1091	8.46093	8.41893	9.12994	8.71692	8.01932	9.04933	8.50112	8.31581	8.28308
MIF	9.83961	9.75298	9.85455	9.74926	9.65951	9.8869	9.68425	10.0314	9.97502	10.6799	9.77925	9.74992	9.58945	9.58342	9.39789	10.5161	10.6492	10.3986	10.6513	9.69471	10.1966	10.8886	10.2788	10.648	10.6122	10.8181
APOBEC3F	7.79711	7.50377	7.98052	7.95633	7.53844	7.57287	7.67995	7.88129	7.43396	7.55529	7.64696	8.0022	7.98728	8.01115	7.87867	8.28221	8.08647	8.33316	8.35446	8.02134	8.2192	8.41472	7.96984	8.19749	8.20702	9.0015
IL2RB	8.00441	8.47472	8.51721	7.93969	7.94391	8.45756	7.43425	7.98787	8.56203	8.15402	7.86864	8.08264	8.90739	8.64186	8.43741	8.84882	8.72203	9.36967	8.89622	9.02676	8.71582	9.35063	8.40588	8.90868	8.21487	10.0919
RAC2	9.59349	9.8947	10.3722	9.66237	9.70782	9.4959	8.90816	9.96605	9.72734	9.89114	9.60727	9.44419	10.0403	9.65077	9.65435	9.94017	10.513	10.379	10.6006	9.95966	10.4164	10.5606	10.0628	10.6709	9.9896	10.7174
PDGFB	7.7318	7.50118	7.61969	7.61534	7.73232	7.37559	7.59971	7.803	7.8193	7.61355	7.67869	8.10422	8.35771	7.60966	7.90442	7.80658	8.41318	8.36494	8.90603	8.5098	8.51927	8.26718	7.84645	8.27185	8.53606	8.76629
IL17RE	7.94026	7.53764	7.87112	8.00219	7.84714	7.51065	7.49712	7.62334	7.24905	7.55444	7.84542	7.68733	7.70109	7.82872	7.53819	8.55037	8.1687	8.45377	8.37223	7.90325	8.03212	8.74749	7.79748	7.95183	8.30317	8.58273
PPARG	9.81825	10.7044	10.4257	10.0951	10.0363	9.70032	10.6974	10.5422	9.63058	10.2622	10.2055	10.4222	10.0501	10.2824	10.4116	8.4321	9.81161	9.96603	9.45322	9.98992	10.0109	9.34272	10.3058	9.99254	9.79765	9.13706
NR1D2	9.00473	9.34166	9.96885	9.37977	9.57944	9.43619	9.7291	10.3434	9.38226	9.86956	9.83936	9.37709	9.02204	10.3112	9.68008	9.45166	8.30504	7.53092	8.32215	9.33452	7.48888	8.64498	7.92505	8.44057	8.84112	8.28429
CMTM8	8.1744	8.01781	8.17814	7.82777	8.05462	7.70728	7.48456	7.96434	7.51674	7.931	8.25508	7.71784	8.17514	8.34889	8.09839	8.80912	8.72509	8.41021	8.83291	8.61978	8.37755	9.21774	8.04237	8.25328	8.60981	9.69701
CMTM7	9.39824	9.4011	9.64673	9.28968	9.19315	9.30794	8.93062	9.57366	9.51525	9.78347	9.41747	9.02271	9.48144	9.16874	9.19681	9.97207	10.1466	9.58696	9.84628	9.2659	9.80089	10.2297	10.0608	10.0825	9.7039	10.2402
VIPR1	10.2712	9.83767	7.92281	9.18618	10.1214	9.1562	9.14684	10.2835	9.56784	8.4221	10.5806	10.6581	10.8478	10.5921	9.57735	11.7117	10.4792	10.9444	11.4805	11.346	11.0545	11.6222	10.0373	9.9418	11.4288	11.9708
SEMA3B	8.06205	8.22538	7.81655	8.45438	8.19479	8.3643	8.31214	7.99844	8.02974	7.85133	8.11924	7.79311	8.2	8.27502	7.79751	9.17241	9.01367	9.2898	9.24825	8.43799	8.88014	9.38018	8.39096	8.89325	9.12401	9.1464
ROBO2	7.38876	8.55904	8.13085	8.66745	8.46037	7.88775	6.77787	8.84927	7.83083	6.93816	8.29906	8.80495	8.51685	8.40381	8.98216	9.03654	8.41707	8.75938	8.67956	8.60194	9.30484	8.21841	8.78729	8.11077	9.31144	8.29547
NFKBIZ	10.2551	10.6983	9.76649	9.34368	10.2437	10.6664	9.32385	10.0804	10.3221	9.17271	10.1508	9.94089	9.8361	9.52738	9.46213	9.30252	9.35848	8.73357	9.74534	9.70728	9.33068	9.36832	9.81455	9.72896	9.62121	8.78883
PIK3CA	9.05353	8.53353	8.7932	9.18961	8.93051	9.01667	9.46372	8.91188	8.83977	8.71104	8.99021	9.07304	8.91902	9.16188	9.04642	8.77618	8.03258	7.66579	7.90077	8.56155	8.07489	7.52054	8.19955	7.94042	8.18037	7.71503
HTR3C	6.31339	6.76041	6.38267	6.4276	6.41188	6.51281	6.45223	6.39826	6.31351	5.98757	6.01931	6.91278	7.39908	6.27601	6.68335	6.71963	7.22796	7.3739	6.64369	7.31995	6.62048	6.97925	6.36513	6.71875	6.37077	8.54619
IL1RAP	8.91467	9.37856	8.74437	8.40448	9.13128	9.25722	8.40178	8.92713	9.48008	9.31102	8.95474	9.28365	8.73032	9.12921	8.55978	7.62381	8.56705	7.11744	8.03239	8.77127	8.57949	7.6664	8.73563	8.77409	8.38438	6.8895
CX3CR1	7.2371	7.7525	8.1133	7.44052	7.0415	6.68207	6.51203	7.83325	6.80492	7.82398	7.03512	6.97443	8.23839	7.64291	7.27537	6.68871	7.42763	8.80608	8.60168	9.1402	8.08846	7.99234	8.45794	7.13054	7.11213	9.40104
SEMA3G	7.47489	7.78367	7.43597	7.15785	7.33719	7.39779	7.94354	7.65869	7.75151	7.28705	7.83788	7.97563	8.47837	7.88105	7.49772	8.16869	7.92558	8.26994	8.24071	8.28794	8.03773	8.59528	7.53884	7.97448	7.56462	9.35273
PIK3CB	9.50344	9.09337	9.57057	9.68534	9.18284	9.133	9.109	9.34669	9.17845	9.40648	9.25026	9.11481	8.83075	9.017	9.21549	8.70418	8.08594	8.37892	8.12059	9.05267	8.41655	8.11436	8.50327	8.28873	8.49579	8.06334
TFRC	10.2995	11.4061	11.3414	10.7811	10.7274	10.6424	9.66019	11.3094	11.3359	10.9397	11.0371	11.2253	10.4941	10.8534	10.0795	10.3411	9.80506	9.41855	9.51844	10.3547	10.3499	9.22702	10.559	10.0227	10.1412	9.0253
PDGFRA	10.2961	8.99905	9.29104	9.76954	9.8747	9.63251	10.3942	9.1145	9.54071	9.13384	9.50486	9.8029	9.624	9.8907	9.41623	9.70123	8.54221	8.27786	8.73608	9.25454	9.03717	7.96966	9.23382	8.89836	9.54269	7.9193
CXCL8	11.0002	11.9435	9.86093	8.98434	10.783	12.8203	9.51091	9.37969	12.4242	9.82649	10.1552	9.36604	9.46844	9.32481	8.56226	7.85642	10.5073	7.78185	8.983	8.34749	8.72358	9.40721	9.19424	10.4338	8.65474	7.68487
EPGN	4.24041	5.641	5.20784	5.57393	4.86439	5.04973	4.94504	4.37204	7.67476	4.92221	4.68281	5.01651	4.65998	5.85302	4.38443	5.10312	4.51663	3.9064	4.4201	4.60604	4.45906	4.4077	4.00249	3.93863	3.95718	4.85849
AREG	11.9515	12.7446	10.9109	10.6383	11.5002	12.5196	10.8277	11.4844	12.0456	12.3634	11.7314	11.9141	11.257	11.1394	11.7118	9.8082	11.4651	9.49064	11.2064	11.3077	10.0779	11.0088	11.2282	11.4486	11.5676	10.485
SPP1	8.42292	10.7477	9.58529	7.7559	6.71833	8.4999	7.81066	9.02425	10.8906	12.6685	8.5759	6.52464	7.69659	8.02713	7.29664	7.41892	7.13076	6.21115	6.4822	6.62624	6.01508	7.1394	7.39021	7.5819	6.70832	6.31765
NFKB1	9.87717	10.6163	9.91259	9.44493	10.3657	11.2354	9.6011	9.87068	11.016	9.972	9.90816	9.88097	9.92803	10.007	9.60119	9.42511	9.57473	9.4689	9.59913	9.74555	9.81118	9.185	9.73173	10.1808	9.5752	8.84314
AIMP1	7.93966	8.15741	8.1872	8.00774	7.76934	7.79054	7.95098	8.04442	8.11687	8.12476	8.02231	7.67605	7.55678	7.75244	7.8572	7.6735	7.27868	7.18203	7.14455	7.50467	7.48655	7.05424	7.67938	7.30368	7.3021	7.14843
EGF	6.31967	6.35091	6.06107	6.27932	6.28023	6.35003	5.76356	6.66273	6.32483	7.06865	6.08721	6.10328	6.15302	6.2717	6.24225	5.60398	5.86092	5.79733	5.63729	6.53123	5.76794	5.70041	5.69684	5.53969	5.46978	5.72166
RXFP1	6.55108	7.28076	5.26565	6.3975	7.421	6.41531	5.49931	5.94142	6.20008	6.12855	7.48281	7.06436	7.40426	7.92767	6.47277	7.5481	7.22376	7.33493	7.07931	7.40765	7.4171	7.14672	7.12141	7.12595	7.79662	7.48101
TLR1	7.42232	7.58879	7.85055	7.63431	6.82594	7.24599	6.86176	7.61522	7.89044	7.89648	7.30045	7.1047	7.12354	7.50209	7.58212	6.47102	6.70355	6.24591	6.54668	6.92402	6.9724	6.22195	7.28668	6.59764	6.41053	6.45143
PDGFC	8.86868	8.22888	8.43936	9.27105	8.87536	8.4628	9.10634	8.86561	8.57726	8.69956	8.92852	8.83617	8.39023	8.75917	8.9014	8.51143	8.33864	7.86954	8.27306	8.49362	8.35754	8.06116	8.24623	8.15347	8.58033	7.69454
VEGFC	7.93495	8.82169	8.62168	7.97396	8.47231	8.30214	8.44799	8.25253	8.48702	8.0476	8.26246	8.61288	8.60919	8.29496	8.17366	9.25926	8.90484	9.08617	9.05971	8.73738	8.77052	8.88596	8.47427	8.73874	8.56212	9.27956
OSMR	11.39	11.9663	10.9277	10.795	11.4368	11.8697	11.0114	11.0549	11.8721	11.6243	11.5307	11.4357	11.085	11.5835	10.7053	10.5557	11.0014	9.88879	10.4882	11.4567	10.9149	10.0831	11.2947	11.0065	10.8638	9.49759
PIK3R1	11.3978	10.8223	11.1678	11.4851	11.4451	11.0234	12.299	11.2387	10.8558	10.3823	11.4168	11.6079	11.5149	11.4221	11.5696	11.4086	10.1773	10.3817	10.0834	11.1028	10.7586	9.92211	10.5883	10.3118	10.8573	9.76073
NR2F1	9.0716	9.35753	9.38015	9.40093	9.26845	8.97349	8.8627	9.48283	8.92526	8.79174	9.2675	9.36735	9.67767	9.05421	9.27843	9.64688	9.86847	9.82954	9.98739	9.44024	9.62996	10.1201	9.32178	9.60146	9.73956	10.0722
HSPA4	9.16755	9.32501	9.17377	9.1625	9.25908	9.59849	8.99202	9.06116	9.57531	9.95126	8.94082	8.36701	8.78836	8.8937	8.39476	8.52308	7.89039	7.91246	8.25025	8.63212	8.33869	8.02739	8.57224	8.4943	8.29176	7.70928
FGF18	7.38822	8.10387	8.00751	8.04845	8.22726	8.15637	8.14412	8.00876	7.60898	7.55122	8.14311	8.22062	8.19962	7.76188	8.07094	8.07391	8.89903	8.65669	8.43849	7.94525	8.13405	9.2283	8.5309	8.27693	8.13661	9.76931
FGFR4	8.01763	8.26914	8.23354	8.03384	8.63897	8.60085	7.20661	8.45195	7.62636	7.0809	8.19321	8.54312	8.78162	8.79221	8.71594	9.39244	9.64837	9.52464	9.39071	8.8059	9.13712	9.86185	8.79834	9.48908	9.48591	9.90916
CANX	12.6938	12.5626	12.7503	12.7026	12.6107	12.5863	12.6315	12.7389	12.7182	12.9299	12.6556	12.7242	12.4591	12.7283	12.7186	12.1864	11.7829	11.9996	11.8615	12.5069	12.2621	11.5641	12.3334	11.8035	12.222	11.3608
SEMA5A	9.71222	9.88763	9.81357	9.91401	10.1473	9.35491	9.49745	9.82933	9.2194	9.19354	9.96663	9.98702	10.3507	10.18	9.80437	10.848	10.3984	10.9898	10.9082	10.6173	10.6302	10.3237	10.2898	10.0723	10.9799	10.0859
IL6ST	11.9081	11.826	11.7241	11.8937	11.906	11.8347	12.0277	11.7382	12.0395	11.6927	11.8835	11.7118	11.425	11.7918	11.7244	11.538	11.1249	10.2708	10.7758	11.4961	11.0077	10.4263	11.2054	10.9964	11.2543	10.3548
SEMA6A	8.94606	8.71565	7.79839	8.84153	8.83674	8.21425	9.00309	8.63455	8.41704	7.88593	9.28898	9.28724	9.31764	9.1614	8.46976	9.44808	9.31773	9.7496	9.25427	9.88968	9.50264	9.36964	9.10848	8.67988	9.29243	9.67185
STING1	9.91978	10.1794	10.4258	9.96376	10.0331	10.5815	9.80535	10.3183	9.89541	10.1162	10.0246	10.0797	10.1819	9.8919	10.1048	10.2998	10.7826	10.6146	10.6978	10.3616	10.5963	10.782	10.6104	10.6395	10.5051	11.2554
SCGB3A1	8.87809	9.74406	9.175	8.55941	8.8027	10.5368	8.76093	10.2232	9.07212	9.2401	10.1052	10.1342	10.0119	10.0478	9.66386	11.4341	10.9134	10.7211	9.50758	10.6398	10.5607	11.6803	10.3171	11.2704	9.34356	11.0538
FLT4	8.49034	7.88846	7.84197	7.81926	8.25705	7.57179	8.25077	7.69966	7.39549	7.88417	8.0071	7.56655	8.0023	7.93319	7.74967	8.78521	8.27643	8.89808	8.71022	8.16593	8.40563	8.78216	8.01127	8.07123	8.67643	8.24795
EDN1	10.6001	9.92992	10.0363	9.76086	10.1862	10.1139	9.76079	9.50757	9.95392	9.78976	9.82293	9.96869	10.2159	10.2775	9.88768	9.64588	10.4975	10.3236	11.7227	11.4444	11.262	10.8501	10.4819	11.0379	11.8912	10.9106
HLA-DQA1	11.4253	10.723	10.6889	12.3159	11.1006	11.6678	10.1059	11.9382	11.5884	11.5599	12.0825	12.0514	11.8868	10.7664	12.8151	10.9531	12.1708	12.2776	12.1885	12.2777	10.8287	12.3809	12.6974	12.2496	12.0329	12.2997
VEGFA	10.5442	10.973	10.661	10.4366	10.6483	11.0434	10.7396	10.7214	10.8568	10.4338	10.6935	10.5298	10.7665	10.6682	10.3794	11.3395	11.4642	11.3615	11.1976	10.9072	10.8606	11.5201	11.0826	11.1446	10.843	11.5937
TNFAIP3	11.1683	11.3606	10.903	10.0272	11.4211	12.4816	10.3484	10.8779	12.0347	9.97474	10.8499	11.091	11.212	10.8266	10.8223	10.5898	10.5268	9.90529	10.4792	10.5969	10.3325	10.2605	10.0346	11.0795	10.5294	10.0052
AGER	12.1771	11.9807	12.1198	11.8649	12.2666	12.2499	10.8569	12.1968	11.1136	11.7876	12.1263	12.1247	12.2068	12.9172	12.4061	12.9028	13.0456	12.9869	13.0135	12.7998	12.7326	13.2665	12.7221	12.7161	13.0255	13.272
HLA-DQB1	7.53513	7.03339	7.06442	8.70874	6.70917	7.70862	6.42707	6.86721	8.11893	6.86067	8.99184	7.15653	7.96506	7.12851	10.0324	7.0404	9.14174	7.88056	9.06575	9.10861	7.3337	9.22705	9.75361	7.91301	8.80549	8.7483
HLA-DMA	11.1378	11.7429	12.0737	11.5345	11.3454	11.4032	10.9749	11.7536	11.5983	11.2589	11.7853	11.7067	11.9874	11.8994	12.0611	11.92	12.3631	12.0342	12.0905	11.8878	12.0937	12.4502	12.0955	12.1288	12.0446	12.5384
HLA-DOA	8.68821	9.00402	9.35605	8.70103	8.83536	8.95644	7.95011	9.73464	9.06752	8.38085	9.30854	9.30665	9.38342	9.82425	9.91964	9.20891	9.73415	9.45338	9.27843	9.55434	9.89663	10.0415	9.30949	9.5618	9.50247	10.365
RXRB	9.05229	8.96689	8.93243	8.94686	9.02815	8.70049	9.20098	8.93553	8.92092	8.76955	9.18752	9.14549	9.21622	9.24846	9.23189	9.51338	9.68244	9.58623	9.56543	9.32469	9.40534	9.77508	9.30721	9.63021	9.49233	9.85975
GPER1	8.12031	7.50845	7.89676	8.00159	7.97394	7.49676	8.23883	8.09886	7.47532	7.17164	7.8132	7.98708	8.07515	7.81439	7.98251	8.61333	8.5282	8.6107	9.17701	9.07169	8.72441	8.79425	8.82864	8.30715	9.72315	8.7545
SEPTIN7	9.44574	9.52052	9.51674	9.91899	9.64866	9.36746	9.90822	9.63529	9.58229	9.57933	9.5527	9.32778	9.26951	9.4314	9.38067	9.21694	8.92349	8.75855	8.98042	9.39182	8.8709	8.84801	8.9748	9.03276	8.86988	8.8995
ELN	10.0878	10.1444	9.37449	9.92041	10.4748	9.81197	10.8704	9.92577	10.1757	9.20634	10.4484	10.2408	10.2514	10.6249	10.2527	10.7143	10.8497	10.6077	11.4368	10.0674	10.7965	10.6996	10.2244	10.0885	11.176	10.6121
PIK3CG	9.3473	8.93134	9.27872	9.36821	8.85516	8.83303	8.44697	9.10533	9.54899	8.43176	8.94653	9.02319	9.20152	8.82011	8.94857	8.48281	7.90126	8.40365	8.36445	9.02094	8.55342	7.79355	8.572	8.44607	8.31216	7.89352
MET	10.1963	10.6599	10.478	10.5877	10.576	10.4324	9.50615	9.86749	10.3805	10.3954	10.0343	10.0306	9.94073	9.82325	10.2577	9.00647	8.95302	8.98474	8.1413	9.50311	9.48642	8.58087	9.32262	8.57891	9.13504	8.38099
PDGFA	9.02358	9.52146	9.24298	8.95038	9.54263	8.92799	8.94336	9.98814	9.01058	9.21245	9.6016	9.0733	9.22712	9.18412	8.94677	10.122	9.69301	9.69699	10.5743	9.41839	9.80518	10.2622	9.70645	9.47049	10.0175	10.1964
INHBA	8.09931	10.5539	10.0204	8.81763	8.71706	9.03668	7.90185	9.91385	9.36677	9.07326	9.82194	9.62175	8.64102	9.19219	8.86094	7.91558	8.45202	8.7009	8.64671	8.71723	8.67178	7.69389	9.48383	8.68493	8.89213	7.92052
SEMA3C	8.47026	9.20153	8.6568	9.95706	9.03657	8.87315	9.7279	8.99134	10.1801	8.7542	8.8765	8.63486	8.467	8.62242	8.15486	8.23765	8.23655	7.98211	8.17656	8.85567	8.67793	8.29462	8.6165	8.2953	8.34968	8.12469
HGF	8.28723	8.77504	8.71142	8.67913	8.51791	8.7047	8.25045	9.22782	8.90958	8.0476	8.70791	8.37578	8.55577	8.11352	7.99496	8.51891	7.54073	7.50896	8.24408	8.21304	7.89702	7.11021	8.54607	8.08408	8.11505	7.2229
SEMA3A	8.74708	8.10026	8.12035	8.03096	7.72389	7.60427	8.2693	8.269	8.1746	7.69155	8.06562	8.0645	7.7467	7.52864	7.49776	8.03386	6.9385	7.0175	7.06015	8.01304	6.81302	6.81341	7.22109	6.98069	7.0133	7.55923
SEMA3D	8.2806	8.38891	8.6011	8.68621	8.74674	7.9085	9.44989	9.50739	8.58149	6.89942	9.17732	9.48063	9.56004	7.71107	9.23829	8.62451	8.40753	7.90559	8.31667	7.81094	8	7.58873	7.74673	7.63121	7.67461	7.58182
LYN	10.4558	11.2587	10.7545	10.1053	10.2968	11.2481	9.45765	10.5324	10.6267	11.3576	10.3841	10.225	10.1829	10.6177	10.2168	9.39744	9.83708	9.88644	10.0749	10.45	9.98847	9.90003	10.4696	10.2106	9.72064	9.60219
MSR1	9.51455	10.607	10.7946	10.1891	10.0623	9.97483	8.76397	10.9613	10.1128	11.0385	10.4388	10.6898	9.98677	10.4822	10.1388	9.05872	9.31884	9.26258	9.68283	9.84716	10.0771	9.43056	10.3976	9.71308	9.44101	8.47782
ANGPT1	8.3829	8.60455	8.89334	8.77973	8.51642	8.44555	8.45469	9.48193	8.2704	7.38775	8.87531	8.79124	8.64596	8.80688	8.5884	9.12703	7.72021	7.82355	7.90025	8.66696	8.01229	7.61993	7.90163	7.65952	8.11004	7.78986
JAK2	8.90484	8.55552	8.91319	8.83443	8.68661	8.34677	9.10896	9.00667	8.63691	8.62342	8.81285	8.87667	8.74639	8.97883	8.89979	8.7139	8.03098	7.7503	7.75964	8.84702	8.32909	7.846	8.34236	7.89375	8.41654	7.99812
ACO1	10.5646	10.555	11.1623	10.6923	10.5541	10.7007	11.5725	10.712	10.7185	10.655	10.8347	10.6704	10.6144	10.7019	10.9565	10.0801	9.96488	10.3036	10.2677	10.3754	10.5572	9.22821	10.2581	10.2286	10.2498	9.28007
CTSL	10.1892	11.0914	10.4452	10.1222	9.76733	11.2504	10.066	10.0757	11.2738	11.7458	10.1239	10.0022	9.84792	10.403	9.68432	9.39698	9.91679	9.49623	9.35458	9.76807	10.0843	9.21034	10.9706	10.0269	9.58454	8.80386
TGFBR1	9.62156	9.90172	9.40753	9.50596	9.78202	9.56022	9.40381	9.88532	9.88015	9.9187	10.2076	9.39689	9.40566	9.42722	9.20906	9.27976	8.84186	8.73024	9.06616	9.42441	9.35209	8.45014	9.15346	8.79481	9.0356	8.69337
ORM1	5.84311	6.0575	7.29477	5.93684	5.91564	6.57081	5.23045	7.01343	6.14697	7.32608	6.68838	5.55426	5.91119	6.18559	6.25352	5.85045	5.63962	4.82596	5.84848	5.41509	5.06519	5.9349	5.92858	5.83611	6.08691	5.18753
PTGDS	9.14145	9.45705	9.47188	9.7872	9.5284	8.92715	9.34407	9.91448	9.38042	8.22874	9.74647	9.05555	9.48602	8.61695	9.23283	10.1987	10.0548	9.9819	10.1752	9.29383	9.56505	10.123	9.19327	9.74284	9.92346	10.1455
OGN	10.4991	9.60246	9.30568	11.0403	9.99279	8.89852	11.2455	10.3457	10.1289	7.52919	10.6414	9.93833	9.71571	8.44861	9.80656	9.46734	9.63452	8.63828	9.55863	9.10671	8.22533	8.56914	9.86686	8.81611	9.24785	8.81552
TNFSF15	8.14235	8.66499	8.74457	7.78289	7.55837	10.0737	7.43143	8.09499	7.57227	8.65055	7.788	7.4995	7.48777	7.24088	7.63467	7.56479	7.49097	7.82129	7.27922	7.35551	7.4608	7.21796	7.3092	7.01419	7.30406	7.72413
TNC	10.1837	10.7443	10.2441	9.81047	9.70823	11.1803	10.0999	10.2912	10.7988	11.0214	9.86965	8.9129	9.04106	9.73549	9.90598	8.85547	9.75714	9.95016	9.67974	8.80359	10.2621	8.57403	10.3123	9.524	9.52681	8.53393
C5	9.50819	9.06787	9.94487	9.52579	9.16598	8.57878	8.62618	9.81034	8.88875	9.29494	9.54929	9.13267	8.86244	9.16179	9.55805	8.67251	7.89972	7.67292	7.79163	8.31828	8.66785	7.7954	8.08739	7.50129	8.22237	7.93307
HSPA5	12.0736	11.7765	12.2652	11.6782	11.7414	12.7059	11.699	11.9033	12.3129	12.4696	11.6682	11.4397	11.6011	11.4717	11.5164	10.9451	10.4937	11.068	10.9773	11.1927	11.174	10.5963	11.3358	10.6454	11.1955	10.3178
CYBB	11.5387	11.9402	12.05	11.9309	11.1239	11.2721	11.0097	11.9873	11.6458	12.2548	11.5258	11.6509	11.0169	11.7477	11.5867	10.3926	10.827	10.9362	10.5361	11.0814	11.1979	10.5814	11.7057	11.1323	10.4444	10.181
IL2RG	10.2275	10.3115	10.7254	10.0219	10.144	10.2643	9.46549	10.0155	10.5194	9.61384	10.2305	10.0294	10.7309	10.1591	10.4115	10.5688	10.8387	10.7789	10.4001	10.6826	10.8692	10.8215	10.3949	11.0485	10.1719	11.4583
IL13RA2	4.8821	4.92893	6.93784	5.56182	4.44095	5.5687	4.09418	7.30076	6.39958	4.93695	5.02853	4.82701	5.66802	4.94332	5.38763	3.86415	4.12659	4.05202	4.01721	4.25083	4.25741	4.31116	4.07402	4.71697	4.25201	4.30473
APLN	7.81564	8.16669	7.63894	7.53695	8.32247	7.68915	7.51403	8.88625	7.99657	9.35334	8.46428	8.06789	8.25989	8.6975	8.46646	9.03428	8.37621	8.93153	9.79309	8.30427	8.45728	8.90941	8.32314	7.91092	8.58447	9.74909
