# Supplementary material for: Identification of JPX-RABEP1 Pair as an Immune-Related Biomarker and Therapeutic Target in Pulmonary Arterial Hypertension by Bioinformatics and Experimental Analyses
Source: Int J Mol Sci. 2022 Dec 8;23(24):15559. doi: 10.3390/ijms232415559 (PMC9779127; doi:10.3390/ijms232415559)
Supplement: Supplementary file 1 [file ijms-23-15559-s001.zip › Supplement S2.xlsx]

## Sheet: Sheet1
gene_id	gene_symbol	gene_class	microrna	seed_pos	seed_type	repeat.	total_cons_.	primates_cons_.	mammals_cons_.	vertebrates_cons_.	tr_region
1057574	ENSG00000225470.1	JPX	lncRNA, intergenic	miR-551a	chrX:73164526	7-mer-m8	0	24	67	22	0	ncRNA,
1057575	ENSG00000225470.1	JPX	lncRNA, intergenic	miR-130ac/301ab/301b/301b-3p/454/721/4295/3666	chrX:73164718	7-mer-A1	0	13	67	0	0	ncRNA,
1057576	ENSG00000225470.1	JPX	lncRNA, intergenic	miR-140/140-5p/876-3p/1244	chrX:73220256	7-mer-A1	1	2	11	0	0	ncRNA,
1057577	ENSG00000225470.1	JPX	lncRNA, intergenic	miR-145	chrX:73219217	8-mer	1	4	22	0	0	ncRNA,
1057578	ENSG00000225470.1	JPX	lncRNA, intergenic	miR-145	chrX:73219675	7-mer-m8	1	4	22	0	0	ncRNA,
1057579	ENSG00000225470.1	JPX	lncRNA, intergenic	miR-146ac/146b-5p	chrX:73220226	8-mer	1	0	0	0	0	ncRNA,
1057580	ENSG00000225470.1	JPX	lncRNA, intergenic	miR-150/5127	chrX:73167124	8-mer	0	9	44	0	0	ncRNA,
1057581	ENSG00000225470.1	JPX	lncRNA, intergenic	miR-193/193b/193a-3p	chrX:73219318	8-mer	1	4	22	0	0	ncRNA,
1057582	ENSG00000225470.1	JPX	lncRNA, intergenic	miR-193/193b/193a-3p	chrX:73219402	7-mer-m8	1	4	22	0	0	ncRNA,
1057583	ENSG00000225470.1	JPX	lncRNA, intergenic	miR-19ab	chrX:73164205	7-mer-m8	0	7	33	0	0	ncRNA,
1057584	ENSG00000225470.1	JPX	lncRNA, intergenic	miR-204/204b/211	chrX:73220045	7-mer-A1	1	2	11	0	0	ncRNA,
1057585	ENSG00000225470.1	JPX	lncRNA, intergenic	miR-204/204b/211	chrX:73220286	7-mer-m8	1	2	11	0	0	ncRNA,
1057586	ENSG00000225470.1	JPX	lncRNA, intergenic	miR-216a	chrX:73218883	8-mer	1	4	22	0	0	ncRNA,
1057587	ENSG00000225470.1	JPX	lncRNA, intergenic	miR-216a	chrX:73219120	7-mer-A1	1	4	22	0	0	ncRNA,
1057588	ENSG00000225470.1	JPX	lncRNA, intergenic	miR-216b/216b-5p	chrX:73218883	7-mer-A1	1	4	22	0	0	ncRNA,
1057589	ENSG00000225470.1	JPX	lncRNA, intergenic	miR-216b/216b-5p	chrX:73219120	8-mer	1	4	22	0	0	ncRNA,
1057590	ENSG00000225470.1	JPX	lncRNA, intergenic	miR-219-5p/508/508-3p/4782-3p	chrX:73220028	7-mer-m8	1	4	22	0	0	ncRNA,
1057591	ENSG00000225470.1	JPX	lncRNA, intergenic	miR-23abc/23b-3p	chrX:73219769	7-mer-m8	1	4	22	0	0	ncRNA,
1057592	ENSG00000225470.1	JPX	lncRNA, intergenic	miR-24/24ab/24-3p	chrX:73167076	7-mer-A1	1	11	56	0	0	ncRNA,
1057593	ENSG00000225470.1	JPX	lncRNA, intergenic	miR-24/24ab/24-3p	chrX:73219030	7-mer-A1	1	2	11	0	0	ncRNA,
1057594	ENSG00000225470.1	JPX	lncRNA, intergenic	miR-25/32/92abc/363/363-3p/367	chrX:73164215	7-mer-m8	0	4	22	0	0	ncRNA,
1057595	ENSG00000225470.1	JPX	lncRNA, intergenic	miR-25/32/92abc/363/363-3p/367	chrX:73166847	7-mer-m8	1	7	33	0	0	ncRNA,
1057596	ENSG00000225470.1	JPX	lncRNA, intergenic	miR-33ab/33-5p	chrX:73219601	7-mer-m8	1	4	22	0	0	ncRNA,
1057597	ENSG00000225470.1	JPX	lncRNA, intergenic	miR-34ac/34bc-5p/449abc/449c-5p	chrX:73220163	8-mer	1	2	11	0	0	ncRNA,
1057598	ENSG00000225470.1	JPX	lncRNA, intergenic	miR-375	chrX:73219341	7-mer-A1	1	4	22	0	0	ncRNA,
1057599	ENSG00000225470.1	JPX	lncRNA, intergenic	miR-375	chrX:73219608	7-mer-A1	1	4	22	0	0	ncRNA,
1057600	ENSG00000225470.1	JPX	lncRNA, intergenic	miR-129-5p/129ab-5p	chrX:73164777	7-mer-m8	0	7	33	0	0	ncRNA,
1239549	ENSG00000251562.3	MALAT1	lncRNA, intergenic	miR-503	chr11:65265411	7-mer-A1	0	0	0	0	0	ncRNA,
1239550	ENSG00000251562.3	MALAT1	lncRNA, intergenic	miR-503	chr11:65271882	8-mer	0	56	67	83	0	ncRNA,
1239551	ENSG00000251562.3	MALAT1	lncRNA, intergenic	miR-93/93a/105/106a/291a-3p/294/295/302abcde/372/373/428/519a/520be/520acd-3p/1378/1420ac	chr11:65265753	7-mer-m8	0	11	56	0	0	ncRNA,
1239552	ENSG00000251562.3	MALAT1	lncRNA, intergenic	miR-96/507/1271	chr11:65268211	7-mer-m8	0	11	56	0	0	ncRNA,
1239553	ENSG00000251562.3	MALAT1	lncRNA, intergenic	miR-96/507/1271	chr11:65270296	7-mer-A1	0	22	44	26	0	ncRNA,
1239554	ENSG00000251562.3	MALAT1	lncRNA, intergenic	miR-96/507/1271	chr11:65270571	7-mer-m8	0	36	89	35	0	ncRNA,
1239555	ENSG00000251562.3	MALAT1	lncRNA, intergenic	miR-135ab/135a-5p	chr11:65265683	7-mer-m8	0	9	44	0	0	ncRNA,
1239556	ENSG00000251562.3	MALAT1	lncRNA, intergenic	miR-135ab/135a-5p	chr11:65271630	7-mer-m8	0	0	0	0	0	ncRNA,
1239557	ENSG00000251562.3	MALAT1	lncRNA, intergenic	miR-138/138ab	chr11:65268196	7-mer-A1	0	22	67	17	0	ncRNA,
1239558	ENSG00000251562.3	MALAT1	lncRNA, intergenic	miR-140/140-5p/876-3p/1244	chr11:65265469	7-mer-m8	0	13	67	0	0	ncRNA,
1239559	ENSG00000251562.3	MALAT1	lncRNA, intergenic	miR-140/140-5p/876-3p/1244	chr11:65272412	8-mer	0	36	78	39	0	ncRNA,
1239560	ENSG00000251562.3	MALAT1	lncRNA, intergenic	miR-140/140-5p/876-3p/1244	chr11:65272966	7-mer-m8	0	22	33	30	0	ncRNA,
1239561	ENSG00000251562.3	MALAT1	lncRNA, intergenic	miR-141/200a	chr11:65267939	7-mer-m8	0	18	67	9	0	ncRNA,
1239562	ENSG00000251562.3	MALAT1	lncRNA, intergenic	miR-141/200a	chr11:65271162	7-mer-m8	0	0	0	0	0	ncRNA,
1239563	ENSG00000251562.3	MALAT1	lncRNA, intergenic	miR-142-3p	chr11:65270488	8-mer	0	11	44	4	0	ncRNA,
1239564	ENSG00000251562.3	MALAT1	lncRNA, intergenic	miR-143/1721/4770	chr11:65269229	8-mer	0	33	67	39	0	ncRNA,
1239565	ENSG00000251562.3	MALAT1	lncRNA, intergenic	miR-143/1721/4770	chr11:65270429	7-mer-A1	0	29	78	26	0	ncRNA,
1239566	ENSG00000251562.3	MALAT1	lncRNA, intergenic	miR-144	chr11:65269606	8-mer	0	13	67	0	0	ncRNA,
1239567	ENSG00000251562.3	MALAT1	lncRNA, intergenic	miR-145	chr11:65267142	8-mer	1	7	33	0	0	ncRNA,
1239568	ENSG00000251562.3	MALAT1	lncRNA, intergenic	miR-146ac/146b-5p	chr11:65268866	8-mer	0	20	89	4	0	ncRNA,
1239569	ENSG00000251562.3	MALAT1	lncRNA, intergenic	miR-148ab-3p/152	chr11:65267456	7-mer-A1	1	9	44	0	0	ncRNA,
1239570	ENSG00000251562.3	MALAT1	lncRNA, intergenic	miR-150/5127	chr11:65266015	7-mer-m8	0	0	0	0	0	ncRNA,
1239571	ENSG00000251562.3	MALAT1	lncRNA, intergenic	miR-150/5127	chr11:65267090	7-mer-m8	1	11	44	4	0	ncRNA,
1239572	ENSG00000251562.3	MALAT1	lncRNA, intergenic	miR-150/5127	chr11:65271384	7-mer-A1	0	56	78	78	0	ncRNA,
1239573	ENSG00000251562.3	MALAT1	lncRNA, intergenic	miR-155	chr11:65267853	8-mer	0	9	44	0	0	ncRNA,
1239574	ENSG00000251562.3	MALAT1	lncRNA, intergenic	miR-155	chr11:65269571	7-mer-A1	0	16	56	9	0	ncRNA,
1239575	ENSG00000251562.3	MALAT1	lncRNA, intergenic	miR-15abc/16/16abc/195/322/424/497/1907	chr11:65265411	8-mer	0	0	0	0	0	ncRNA,
1239576	ENSG00000251562.3	MALAT1	lncRNA, intergenic	miR-15abc/16/16abc/195/322/424/497/1907	chr11:65265970	7-mer-m8	0	13	67	0	0	ncRNA,
1239577	ENSG00000251562.3	MALAT1	lncRNA, intergenic	miR-15abc/16/16abc/195/322/424/497/1907	chr11:65271882	7-mer-A1	0	53	67	78	0	ncRNA,
1239578	ENSG00000251562.3	MALAT1	lncRNA, intergenic	miR-17/17-5p/20ab/20b-5p/93/106ab/427/518a-3p/519d	chr11:65265754	7-mer-m8	0	11	56	0	0	ncRNA,
1239579	ENSG00000251562.3	MALAT1	lncRNA, intergenic	miR-17/17-5p/20ab/20b-5p/93/106ab/427/518a-3p/519d	chr11:65266137	7-mer-A1	0	0	0	0	0	ncRNA,
1239580	ENSG00000251562.3	MALAT1	lncRNA, intergenic	miR-17/17-5p/20ab/20b-5p/93/106ab/427/518a-3p/519d	chr11:65270756	7-mer-m8	0	22	100	4	0	ncRNA,
1239581	ENSG00000251562.3	MALAT1	lncRNA, intergenic	miR-181abcd/4262	chr11:65270051	7-mer-m8	0	31	100	17	8	ncRNA,
1239582	ENSG00000251562.3	MALAT1	lncRNA, intergenic	miR-181abcd/4262	chr11:65271101	7-mer-A1	0	53	78	74	0	ncRNA,
1239583	ENSG00000251562.3	MALAT1	lncRNA, intergenic	miR-181abcd/4262	chr11:65271262	7-mer-A1	0	13	67	0	0	ncRNA,
1239584	ENSG00000251562.3	MALAT1	lncRNA, intergenic	miR-182	chr11:65270296	7-mer-A1	0	22	44	26	0	ncRNA,
1239585	ENSG00000251562.3	MALAT1	lncRNA, intergenic	miR-192/215	chr11:65272754	7-mer-A1	0	33	78	35	0	ncRNA,
1239586	ENSG00000251562.3	MALAT1	lncRNA, intergenic	miR-193/193b/193a-3p	chr11:65273093	7-mer-A1	0	20	0	39	0	ncRNA,
1239587	ENSG00000251562.3	MALAT1	lncRNA, intergenic	miR-194	chr11:65269356	7-mer-m8	0	9	22	9	0	ncRNA,
1239588	ENSG00000251562.3	MALAT1	lncRNA, intergenic	miR-194	chr11:65270483	7-mer-A1	0	4	22	0	0	ncRNA,
1239589	ENSG00000251562.3	MALAT1	lncRNA, intergenic	miR-1ab/206/613	chr11:65265442	7-mer-A1	0	9	44	0	0	ncRNA,
1239590	ENSG00000251562.3	MALAT1	lncRNA, intergenic	miR-1ab/206/613	chr11:65272163	8-mer	0	0	0	0	0	ncRNA,
1239591	ENSG00000251562.3	MALAT1	lncRNA, intergenic	miR-1ab/206/613	chr11:65272384	8-mer	0	29	78	26	0	ncRNA,
1239592	ENSG00000251562.3	MALAT1	lncRNA, intergenic	miR-200bc/429/548a	chr11:65268698	7-mer-m8	0	2	11	0	0	ncRNA,
1239593	ENSG00000251562.3	MALAT1	lncRNA, intergenic	miR-200bc/429/548a	chr11:65270690	7-mer-m8	0	38	78	43	0	ncRNA,
1239594	ENSG00000251562.3	MALAT1	lncRNA, intergenic	miR-203	chr11:65270628	7-mer-m8	0	49	89	48	23	ncRNA,
1239595	ENSG00000251562.3	MALAT1	lncRNA, intergenic	miR-203	chr11:65271614	7-mer-m8	0	47	56	61	15	ncRNA,
1239596	ENSG00000251562.3	MALAT1	lncRNA, intergenic	miR-204/204b/211	chr11:65268345	7-mer-m8	0	16	67	4	0	ncRNA,
1239597	ENSG00000251562.3	MALAT1	lncRNA, intergenic	miR-205/205ab	chr11:65266896	7-mer-m8	0	9	44	0	0	ncRNA,
1239598	ENSG00000251562.3	MALAT1	lncRNA, intergenic	miR-205/205ab	chr11:65267747	7-mer-A1	0	13	56	4	0	ncRNA,
1239599	ENSG00000251562.3	MALAT1	lncRNA, intergenic	miR-205/205ab	chr11:65268031	7-mer-A1	0	20	67	13	0	ncRNA,
1239600	ENSG00000251562.3	MALAT1	lncRNA, intergenic	miR-205/205ab	chr11:65268123	7-mer-m8	0	0	0	0	0	ncRNA,
1239601	ENSG00000251562.3	MALAT1	lncRNA, intergenic	miR-205/205ab	chr11:65271960	7-mer-A1	0	7	33	0	0	ncRNA,
1239602	ENSG00000251562.3	MALAT1	lncRNA, intergenic	miR-205/205ab	chr11:65273500	7-mer-m8	0	11	56	0	0	ncRNA,
1239603	ENSG00000251562.3	MALAT1	lncRNA, intergenic	miR-208ab/208ab-3p	chr11:65269010	7-mer-A1	0	31	78	30	0	ncRNA,
1239604	ENSG00000251562.3	MALAT1	lncRNA, intergenic	miR-208ab/208ab-3p	chr11:65272277	7-mer-A1	0	47	67	65	0	ncRNA,
1239605	ENSG00000251562.3	MALAT1	lncRNA, intergenic	miR-21/590-5p	chr11:65266365	7-mer-m8	0	13	56	4	0	ncRNA,
1239606	ENSG00000251562.3	MALAT1	lncRNA, intergenic	miR-214/761/3619-5p	chr11:65266551	7-mer-A1	0	13	56	4	0	ncRNA,
1239607	ENSG00000251562.3	MALAT1	lncRNA, intergenic	miR-214/761/3619-5p	chr11:65273898	7-mer-A1	0	4	22	0	0	ncRNA,
1239608	ENSG00000251562.3	MALAT1	lncRNA, intergenic	miR-216a	chr11:65266614	7-mer-A1	0	9	44	0	0	ncRNA,
1239609	ENSG00000251562.3	MALAT1	lncRNA, intergenic	miR-216a	chr11:65266975	7-mer-A1	0	11	56	0	0	ncRNA,
1239610	ENSG00000251562.3	MALAT1	lncRNA, intergenic	miR-216a	chr11:65270260	7-mer-m8	0	9	44	0	0	ncRNA,
1239611	ENSG00000251562.3	MALAT1	lncRNA, intergenic	miR-216a	chr11:65271387	7-mer-A1	0	27	56	30	0	ncRNA,
1239612	ENSG00000251562.3	MALAT1	lncRNA, intergenic	miR-216b/216b-5p	chr11:65266614	8-mer	0	11	44	0	8	ncRNA,
1239613	ENSG00000251562.3	MALAT1	lncRNA, intergenic	miR-216b/216b-5p	chr11:65266975	8-mer	0	11	56	0	0	ncRNA,
1239614	ENSG00000251562.3	MALAT1	lncRNA, intergenic	miR-216b/216b-5p	chr11:65271387	7-mer-A1	0	27	56	30	0	ncRNA,
1239615	ENSG00000251562.3	MALAT1	lncRNA, intergenic	miR-217	chr11:65270687	7-mer-A1	0	38	78	43	0	ncRNA,
1239616	ENSG00000251562.3	MALAT1	lncRNA, intergenic	miR-217	chr11:65271816	7-mer-m8	0	38	67	48	0	ncRNA,
1239617	ENSG00000251562.3	MALAT1	lncRNA, intergenic	miR-217	chr11:65271862	8-mer	0	31	56	39	0	ncRNA,
1239618	ENSG00000251562.3	MALAT1	lncRNA, intergenic	miR-218/218a	chr11:65273749	7-mer-A1	0	4	22	0	0	ncRNA,
1239619	ENSG00000251562.3	MALAT1	lncRNA, intergenic	miR-22/22-3p	chr11:65270655	7-mer-m8	0	51	100	61	0	ncRNA,
1239620	ENSG00000251562.3	MALAT1	lncRNA, intergenic	miR-23abc/23b-3p	chr11:65267744	8-mer	0	4	22	0	0	ncRNA,
1239621	ENSG00000251562.3	MALAT1	lncRNA, intergenic	miR-23abc/23b-3p	chr11:65269291	7-mer-m8	0	18	67	9	0	ncRNA,
1239622	ENSG00000251562.3	MALAT1	lncRNA, intergenic	miR-24/24ab/24-3p	chr11:65269550	7-mer-A1	0	7	33	0	0	ncRNA,
1239623	ENSG00000251562.3	MALAT1	lncRNA, intergenic	miR-25/32/92abc/363/363-3p/367	chr11:65268110	7-mer-m8	0	0	0	0	0	ncRNA,
1239624	ENSG00000251562.3	MALAT1	lncRNA, intergenic	miR-26ab/1297/4465	chr11:65265717	7-mer-A1	0	13	67	0	0	ncRNA,
1239625	ENSG00000251562.3	MALAT1	lncRNA, intergenic	miR-26ab/1297/4465	chr11:65267596	8-mer	0	4	22	0	0	ncRNA,
1239626	ENSG00000251562.3	MALAT1	lncRNA, intergenic	miR-26ab/1297/4465	chr11:65268990	8-mer	0	31	78	30	0	ncRNA,
1239627	ENSG00000251562.3	MALAT1	lncRNA, intergenic	miR-101/101ab	chr11:65269606	7-mer-A1	0	11	56	0	0	ncRNA,
1239628	ENSG00000251562.3	MALAT1	lncRNA, intergenic	miR-101/101ab	chr11:65271867	7-mer-m8	0	58	67	87	0	ncRNA,
1239629	ENSG00000251562.3	MALAT1	lncRNA, intergenic	miR-29abcd	chr11:65267875	7-mer-A1	0	24	78	17	0	ncRNA,
1239630	ENSG00000251562.3	MALAT1	lncRNA, intergenic	miR-29abcd	chr11:65273710	7-mer-A1	0	13	56	4	0	ncRNA,
1239631	ENSG00000251562.3	MALAT1	lncRNA, intergenic	miR-30abcdef/30abe-5p/384-5p	chr11:65267564	7-mer-m8	0	4	22	0	0	ncRNA,
1239632	ENSG00000251562.3	MALAT1	lncRNA, intergenic	miR-30abcdef/30abe-5p/384-5p	chr11:65268840	7-mer-A1	0	36	44	48	8	ncRNA,
1239633	ENSG00000251562.3	MALAT1	lncRNA, intergenic	miR-124/124ab/506	chr11:65270927	7-mer-m8	0	13	67	0	0	ncRNA,
1239634	ENSG00000251562.3	MALAT1	lncRNA, intergenic	miR-124/124ab/506	chr11:65273048	7-mer-m8	0	11	56	0	0	ncRNA,
1239635	ENSG00000251562.3	MALAT1	lncRNA, intergenic	miR-338/338-3p	chr11:65272575	8-mer	0	38	78	39	8	ncRNA,
1239636	ENSG00000251562.3	MALAT1	lncRNA, intergenic	miR-338/338-3p	chr11:65273323	7-mer-m8	0	9	44	0	0	ncRNA,
1239637	ENSG00000251562.3	MALAT1	lncRNA, intergenic	miR-338/338-3p	chr11:65273596	7-mer-m8	0	58	89	74	8	ncRNA,
1239638	ENSG00000251562.3	MALAT1	lncRNA, intergenic	miR-33ab/33-5p	chr11:65269710	7-mer-A1	0	9	44	0	0	ncRNA,
1239639	ENSG00000251562.3	MALAT1	lncRNA, intergenic	miR-33ab/33-5p	chr11:65273397	7-mer-A1	0	16	78	0	0	ncRNA,
1239640	ENSG00000251562.3	MALAT1	lncRNA, intergenic	miR-34ac/34bc-5p/449abc/449c-5p	chr11:65268444	7-mer-A1	0	38	78	43	0	ncRNA,
1239641	ENSG00000251562.3	MALAT1	lncRNA, intergenic	miR-375	chr11:65265986	8-mer	0	4	22	0	0	ncRNA,
1239642	ENSG00000251562.3	MALAT1	lncRNA, intergenic	miR-383	chr11:65271874	7-mer-m8	0	9	44	0	0	ncRNA,
1239643	ENSG00000251562.3	MALAT1	lncRNA, intergenic	miR-425/425-5p/489	chr11:65269593	8-mer	0	7	33	0	0	ncRNA,
1239644	ENSG00000251562.3	MALAT1	lncRNA, intergenic	miR-425/425-5p/489	chr11:65270226	7-mer-A1	0	20	78	9	0	ncRNA,
1239645	ENSG00000251562.3	MALAT1	lncRNA, intergenic	miR-125a-5p/125b-5p/351/670/4319	chr11:65269139	7-mer-A1	0	38	78	43	0	ncRNA,
1239646	ENSG00000251562.3	MALAT1	lncRNA, intergenic	miR-455-5p	chr11:65271331	7-mer-m8	0	47	78	61	0	ncRNA,
1239647	ENSG00000251562.3	MALAT1	lncRNA, intergenic	miR-129-5p/129ab-5p	chr11:65265989	7-mer-A1	0	4	22	0	0	ncRNA,
1239648	ENSG00000251562.3	MALAT1	lncRNA, intergenic	miR-129-5p/129ab-5p	chr11:65270299	7-mer-A1	0	13	44	9	0	ncRNA,
1239649	ENSG00000251562.3	MALAT1	lncRNA, intergenic	miR-129-5p/129ab-5p	chr11:65273401	7-mer-m8	0	36	78	39	0	ncRNA,
1239650	ENSG00000251562.3	MALAT1	lncRNA, intergenic	miR-490-3p	chr11:65265372	7-mer-m8	0	9	44	0	0	ncRNA,
1239651	ENSG00000251562.3	MALAT1	lncRNA, intergenic	miR-499-5p	chr11:65269010	7-mer-A1	0	31	78	30	0	ncRNA,
1239652	ENSG00000251562.3	MALAT1	lncRNA, intergenic	miR-499-5p	chr11:65269438	7-mer-m8	0	13	67	0	0	ncRNA,
1239653	ENSG00000251562.3	MALAT1	lncRNA, intergenic	miR-499-5p	chr11:65272277	7-mer-A1	0	47	67	65	0	ncRNA,
