# Supplementary material for: Identification of JPX-RABEP1 Pair as an Immune-Related Biomarker and Therapeutic Target in Pulmonary Arterial Hypertension by Bioinformatics and Experimental Analyses
Source: Int J Mol Sci. 2022 Dec 8;23(24):15559. doi: 10.3390/ijms232415559 (PMC9779127; doi:10.3390/ijms232415559)
Supplement: Supplementary file 1 [file ijms-23-15559-s001.zip › Supplement S3.xlsx]

## Sheet: Sheet1
mRNA	miRNA
CX3CL1	miR-130ac/301ab/301b/301b-3p/454/721/4295/3666
CX3CL1	miR-93/93a/105/106a/291a-3p/294/295/302abcde/372/373/428/519a/520be/520acd-3p/1378/1420ac
CX3CL1	miR-138/138ab
CX3CL1	miR-143/1721/4770
CX3CL1	miR-148ab-3p/152
CX3CL1	miR-150/5127
CX3CL1	miR-15abc/16/16abc/195/322/424/497/1907
CX3CL1	miR-17/17-5p/20ab/20b-5p/93/106ab/427/518a-3p/519d
CX3CL1	miR-193/193b/193a-3p
CX3CL1	miR-1ab/206/613
CX3CL1	miR-203
CX3CL1	miR-204/204b/211
CX3CL1	miR-214/761/3619-5p
CX3CL1	miR-216a
CX3CL1	miR-216b/216b-5p
CX3CL1	miR-218/218a
CX3CL1	miR-219-5p/508/508-3p/4782-3p
CX3CL1	miR-22/22-3p
CX3CL1	miR-24/24ab/24-3p
CX3CL1	miR-29abcd
CX3CL1	miR-338/338-3p
CX3CL1	miR-33ab/33-5p
CX3CL1	miR-34ac/34bc-5p/449abc/449c-5p
CX3CL1	miR-375
CX3CL1	miR-383
CX3CL1	miR-125a-5p/125b-5p/351/670/4319
CX3CL1	miR-455-5p
CX3CL1	miR-129-5p/129ab-5p
IL32	miR-96/507/1271
IL32	miR-143/1721/4770
IL32	miR-15abc/16/16abc/195/322/424/497/1907
IL32	miR-205/205ab
IL32	miR-216a
IL32	miR-216b/216b-5p
IL32	miR-217
IL32	miR-219-5p/508/508-3p/4782-3p
IL32	miR-24/24ab/24-3p
IL32	miR-26ab/1297/4465
IL32	miR-29abcd
IL32	miR-33ab/33-5p
IL32	miR-125a-5p/125b-5p/351/670/4319
IL32	miR-490-3p
SEMA3B	miR-503
SEMA3B	miR-96/507/1271
SEMA3B	miR-138/138ab
SEMA3B	miR-141/200a
SEMA3B	miR-145
SEMA3B	miR-150/5127
SEMA3B	miR-15abc/16/16abc/195/322/424/497/1907
SEMA3B	miR-181abcd/4262
SEMA3B	miR-19ab
SEMA3B	miR-214/761/3619-5p
SEMA3B	miR-216a
SEMA3B	miR-216b/216b-5p
SEMA3B	miR-22/22-3p
SEMA3B	miR-24/24ab/24-3p
SEMA3B	miR-29abcd
SEMA3B	miR-124/124ab/506
SEMA3B	miR-338/338-3p
SEMA3B	miR-34ac/34bc-5p/449abc/449c-5p
SEMA3B	miR-383
SEMA3B	miR-425/425-5p/489
SEMA3B	miR-125a-5p/125b-5p/351/670/4319
SEMA3B	miR-455-5p
SEMA3B	miR-129-5p/129ab-5p
IGF1	miR-503
IGF1	miR-130ac/301ab/301b/301b-3p/454/721/4295/3666
IGF1	miR-96/507/1271
IGF1	miR-138/138ab
IGF1	miR-140/140-5p/876-3p/1244
IGF1	miR-143/1721/4770
IGF1	miR-145
IGF1	miR-148ab-3p/152
IGF1	miR-150/5127
IGF1	miR-155
IGF1	miR-15abc/16/16abc/195/322/424/497/1907
IGF1	miR-181abcd/4262
IGF1	miR-182
IGF1	miR-192/215
IGF1	miR-194
IGF1	miR-19ab
IGF1	miR-1ab/206/613
IGF1	miR-200bc/429/548a
IGF1	miR-203
IGF1	miR-205/205ab
IGF1	miR-214/761/3619-5p
IGF1	miR-216b/216b-5p
IGF1	miR-217
IGF1	miR-218/218a
IGF1	miR-23abc/23b-3p
IGF1	miR-24/24ab/24-3p
IGF1	miR-26ab/1297/4465
IGF1	miR-101/101ab
IGF1	miR-29abcd
IGF1	miR-30abcdef/30abe-5p/384-5p
IGF1	miR-338/338-3p
IGF1	miR-33ab/33-5p
IGF1	miR-34ac/34bc-5p/449abc/449c-5p
IGF1	miR-375
IGF1	miR-425/425-5p/489
IGF1	miR-129-5p/129ab-5p
IGF1	miR-490-3p
RABEP1	miR-503
RABEP1	miR-93/93a/105/106a/291a-3p/294/295/302abcde/372/373/428/519a/520be/520acd-3p/1378/1420ac
RABEP1	miR-141/200a
RABEP1	miR-142-3p
RABEP1	miR-143/1721/4770
RABEP1	miR-145
RABEP1	miR-146ac/146b-5p
RABEP1	miR-155
RABEP1	miR-15abc/16/16abc/195/322/424/497/1907
RABEP1	miR-17/17-5p/20ab/20b-5p/93/106ab/427/518a-3p/519d
RABEP1	miR-181abcd/4262
RABEP1	miR-192/215
RABEP1	miR-200bc/429/548a
RABEP1	miR-205/205ab
RABEP1	miR-214/761/3619-5p
RABEP1	miR-216a
RABEP1	miR-216b/216b-5p
RABEP1	miR-217
RABEP1	miR-218/218a
RABEP1	miR-24/24ab/24-3p
RABEP1	miR-26ab/1297/4465
RABEP1	miR-101/101ab
RABEP1	miR-29abcd
RABEP1	miR-338/338-3p
RABEP1	miR-33ab/33-5p
RABEP1	miR-425/425-5p/489
RABEP1	miR-129-5p/129ab-5p
ADRB1	miR-503
ADRB1	miR-93/93a/105/106a/291a-3p/294/295/302abcde/372/373/428/519a/520be/520acd-3p/1378/1420ac
ADRB1	miR-141/200a
ADRB1	miR-142-3p
ADRB1	miR-144
ADRB1	miR-148ab-3p/152
ADRB1	miR-150/5127
ADRB1	miR-155
ADRB1	miR-15abc/16/16abc/195/322/424/497/1907
ADRB1	miR-19ab
ADRB1	miR-204/204b/211
ADRB1	miR-214/761/3619-5p
ADRB1	miR-218/218a
ADRB1	miR-219-5p/508/508-3p/4782-3p
ADRB1	miR-25/32/92abc/363/363-3p/367
ADRB1	miR-101/101ab
ADRB1	miR-30abcdef/30abe-5p/384-5p
ADRB1	miR-338/338-3p
ADRB1	miR-425/425-5p/489
ADRB1	miR-129-5p/129ab-5p
HSPA5	miR-503
HSPA5	miR-93/93a/105/106a/291a-3p/294/295/302abcde/372/373/428/519a/520be/520acd-3p/1378/1420ac
HSPA5	miR-144
HSPA5	miR-145
HSPA5	miR-146ac/146b-5p
HSPA5	miR-148ab-3p/152
HSPA5	miR-150/5127
HSPA5	miR-155
HSPA5	miR-15abc/16/16abc/195/322/424/497/1907
HSPA5	miR-17/17-5p/20ab/20b-5p/93/106ab/427/518a-3p/519d
HSPA5	miR-181abcd/4262
HSPA5	miR-182
HSPA5	miR-192/215
HSPA5	miR-194
HSPA5	miR-203
HSPA5	miR-205/205ab
HSPA5	miR-214/761/3619-5p
HSPA5	miR-217
HSPA5	miR-219-5p/508/508-3p/4782-3p
HSPA5	miR-22/22-3p
HSPA5	miR-23abc/23b-3p
HSPA5	miR-101/101ab
HSPA5	miR-29abcd
HSPA5	miR-30abcdef/30abe-5p/384-5p
HSPA5	miR-34ac/34bc-5p/449abc/449c-5p
HSPA5	miR-375
HSPA5	miR-425/425-5p/489
HSPA5	miR-129-5p/129ab-5p
PIK3CB	miR-503
PIK3CB	miR-130ac/301ab/301b/301b-3p/454/721/4295/3666
PIK3CB	miR-93/93a/105/106a/291a-3p/294/295/302abcde/372/373/428/519a/520be/520acd-3p/1378/1420ac
PIK3CB	miR-96/507/1271
PIK3CB	miR-138/138ab
PIK3CB	miR-140/140-5p/876-3p/1244
PIK3CB	miR-141/200a
PIK3CB	miR-144
PIK3CB	miR-145
PIK3CB	miR-146ac/146b-5p
PIK3CB	miR-150/5127
PIK3CB	miR-155
PIK3CB	miR-181abcd/4262
PIK3CB	miR-182
PIK3CB	miR-192/215
PIK3CB	miR-19ab
PIK3CB	miR-1ab/206/613
PIK3CB	miR-200bc/429/548a
PIK3CB	miR-203
PIK3CB	miR-204/204b/211
PIK3CB	miR-205/205ab
PIK3CB	miR-214/761/3619-5p
PIK3CB	miR-216a
PIK3CB	miR-216b/216b-5p
PIK3CB	miR-217
PIK3CB	miR-219-5p/508/508-3p/4782-3p
PIK3CB	miR-22/22-3p
PIK3CB	miR-23abc/23b-3p
PIK3CB	miR-24/24ab/24-3p
PIK3CB	miR-25/32/92abc/363/363-3p/367
PIK3CB	miR-26ab/1297/4465
PIK3CB	miR-101/101ab
PIK3CB	miR-29abcd
PIK3CB	miR-124/124ab/506
PIK3CB	miR-33ab/33-5p
PIK3CB	miR-34ac/34bc-5p/449abc/449c-5p
PIK3CB	miR-375
PIK3CB	miR-383
PIK3CB	miR-425/425-5p/489
PIK3CB	miR-125a-5p/125b-5p/351/670/4319
PIK3CB	miR-455-5p
PIK3CB	miR-129-5p/129ab-5p
EIF2AK2	miR-503
EIF2AK2	miR-130ac/301ab/301b/301b-3p/454/721/4295/3666
EIF2AK2	miR-93/93a/105/106a/291a-3p/294/295/302abcde/372/373/428/519a/520be/520acd-3p/1378/1420ac
EIF2AK2	miR-96/507/1271
EIF2AK2	miR-135ab/135a-5p
EIF2AK2	miR-138/138ab
EIF2AK2	miR-140/140-5p/876-3p/1244
EIF2AK2	miR-141/200a
EIF2AK2	miR-142-3p
EIF2AK2	miR-143/1721/4770
EIF2AK2	miR-144
EIF2AK2	miR-145
EIF2AK2	miR-146ac/146b-5p
EIF2AK2	miR-148ab-3p/152
EIF2AK2	miR-150/5127
EIF2AK2	miR-155
EIF2AK2	miR-15abc/16/16abc/195/322/424/497/1907
EIF2AK2	miR-17/17-5p/20ab/20b-5p/93/106ab/427/518a-3p/519d
EIF2AK2	miR-181abcd/4262
EIF2AK2	miR-182
EIF2AK2	miR-192/215
EIF2AK2	miR-193/193b/193a-3p
EIF2AK2	miR-194
EIF2AK2	miR-19ab
EIF2AK2	miR-1ab/206/613
EIF2AK2	miR-203
EIF2AK2	miR-204/204b/211
EIF2AK2	miR-205/205ab
EIF2AK2	miR-214/761/3619-5p
EIF2AK2	miR-216a
EIF2AK2	miR-216b/216b-5p
EIF2AK2	miR-217
EIF2AK2	miR-218/218a
EIF2AK2	miR-22/22-3p
EIF2AK2	miR-23abc/23b-3p
EIF2AK2	miR-24/24ab/24-3p
EIF2AK2	miR-25/32/92abc/363/363-3p/367
EIF2AK2	miR-26ab/1297/4465
EIF2AK2	miR-30abcdef/30abe-5p/384-5p
EIF2AK2	miR-124/124ab/506
EIF2AK2	miR-33ab/33-5p
EIF2AK2	miR-34ac/34bc-5p/449abc/449c-5p
EIF2AK2	miR-375
EIF2AK2	miR-383
EIF2AK2	miR-425/425-5p/489
EIF2AK2	miR-455-5p
EIF2AK2	miR-129-5p/129ab-5p
EIF2AK2	miR-490-3p
TIE1	miR-503
TIE1	miR-551a
TIE1	miR-130ac/301ab/301b/301b-3p/454/721/4295/3666
TIE1	miR-93/93a/105/106a/291a-3p/294/295/302abcde/372/373/428/519a/520be/520acd-3p/1378/1420ac
TIE1	miR-96/507/1271
TIE1	miR-140/140-5p/876-3p/1244
TIE1	miR-141/200a
TIE1	miR-142-3p
TIE1	miR-145
TIE1	miR-148ab-3p/152
TIE1	miR-150/5127
TIE1	miR-15abc/16/16abc/195/322/424/497/1907
TIE1	miR-17/17-5p/20ab/20b-5p/93/106ab/427/518a-3p/519d
TIE1	miR-192/215
TIE1	miR-193/193b/193a-3p
TIE1	miR-194
TIE1	miR-203
TIE1	miR-204/204b/211
TIE1	miR-21/590-5p
TIE1	miR-214/761/3619-5p
TIE1	miR-217
TIE1	miR-22/22-3p
TIE1	miR-23abc/23b-3p
TIE1	miR-24/24ab/24-3p
TIE1	miR-338/338-3p
TIE1	miR-34ac/34bc-5p/449abc/449c-5p
TIE1	miR-375
TIE1	miR-383
TIE1	miR-425/425-5p/489
TIE1	miR-125a-5p/125b-5p/351/670/4319
TIE1	miR-129-5p/129ab-5p
TIE1	miR-490-3p
NEDD4	miR-503
NEDD4	miR-551a
NEDD4	miR-130ac/301ab/301b/301b-3p/454/721/4295/3666
NEDD4	miR-93/93a/105/106a/291a-3p/294/295/302abcde/372/373/428/519a/520be/520acd-3p/1378/1420ac
NEDD4	miR-96/507/1271
NEDD4	miR-135ab/135a-5p
NEDD4	miR-138/138ab
NEDD4	miR-140/140-5p/876-3p/1244
NEDD4	miR-141/200a
NEDD4	miR-142-3p
NEDD4	miR-143/1721/4770
NEDD4	miR-144
NEDD4	miR-145
NEDD4	miR-150/5127
NEDD4	miR-15abc/16/16abc/195/322/424/497/1907
NEDD4	miR-17/17-5p/20ab/20b-5p/93/106ab/427/518a-3p/519d
NEDD4	miR-181abcd/4262
NEDD4	miR-182
NEDD4	miR-192/215
NEDD4	miR-19ab
NEDD4	miR-1ab/206/613
NEDD4	miR-200bc/429/548a
NEDD4	miR-203
NEDD4	miR-204/204b/211
NEDD4	miR-205/205ab
NEDD4	miR-21/590-5p
NEDD4	miR-216a
NEDD4	miR-216b/216b-5p
NEDD4	miR-217
NEDD4	miR-218/218a
NEDD4	miR-219-5p/508/508-3p/4782-3p
NEDD4	miR-22/22-3p
NEDD4	miR-23abc/23b-3p
NEDD4	miR-24/24ab/24-3p
NEDD4	miR-101/101ab
NEDD4	miR-29abcd
NEDD4	miR-30abcdef/30abe-5p/384-5p
NEDD4	miR-124/124ab/506
NEDD4	miR-338/338-3p
NEDD4	miR-33ab/33-5p
NEDD4	miR-34ac/34bc-5p/449abc/449c-5p
NEDD4	miR-375
NEDD4	miR-383
NEDD4	miR-425/425-5p/489
NEDD4	miR-455-5p
NEDD4	miR-129-5p/129ab-5p
NEDD4	miR-490-3p
TFRC	miR-503
TFRC	miR-96/507/1271
TFRC	miR-135ab/135a-5p
TFRC	miR-138/138ab
TFRC	miR-140/140-5p/876-3p/1244
TFRC	miR-141/200a
TFRC	miR-144
TFRC	miR-145
TFRC	miR-146ac/146b-5p
TFRC	miR-148ab-3p/152
TFRC	miR-155
TFRC	miR-15abc/16/16abc/195/322/424/497/1907
TFRC	miR-17/17-5p/20ab/20b-5p/93/106ab/427/518a-3p/519d
TFRC	miR-181abcd/4262
TFRC	miR-182
TFRC	miR-192/215
TFRC	miR-193/193b/193a-3p
TFRC	miR-194
TFRC	miR-19ab
TFRC	miR-200bc/429/548a
TFRC	miR-208ab/208ab-3p
TFRC	miR-214/761/3619-5p
TFRC	miR-216a
TFRC	miR-217
TFRC	miR-218/218a
TFRC	miR-219-5p/508/508-3p/4782-3p
TFRC	miR-23abc/23b-3p
TFRC	miR-24/24ab/24-3p
TFRC	miR-25/32/92abc/363/363-3p/367
TFRC	miR-26ab/1297/4465
TFRC	miR-101/101ab
TFRC	miR-30abcdef/30abe-5p/384-5p
TFRC	miR-124/124ab/506
TFRC	miR-338/338-3p
TFRC	miR-33ab/33-5p
TFRC	miR-375
TFRC	miR-425/425-5p/489
TFRC	miR-125a-5p/125b-5p/351/670/4319
TFRC	miR-129-5p/129ab-5p
TFRC	miR-490-3p
TFRC	miR-499-5p
CYLD	miR-503
CYLD	miR-130ac/301ab/301b/301b-3p/454/721/4295/3666
CYLD	miR-93/93a/105/106a/291a-3p/294/295/302abcde/372/373/428/519a/520be/520acd-3p/1378/1420ac
CYLD	miR-96/507/1271
CYLD	miR-135ab/135a-5p
CYLD	miR-138/138ab
CYLD	miR-141/200a
CYLD	miR-143/1721/4770
CYLD	miR-144
CYLD	miR-145
CYLD	miR-146ac/146b-5p
CYLD	miR-150/5127
CYLD	miR-155
CYLD	miR-15abc/16/16abc/195/322/424/497/1907
CYLD	miR-17/17-5p/20ab/20b-5p/93/106ab/427/518a-3p/519d
CYLD	miR-181abcd/4262
CYLD	miR-182
CYLD	miR-192/215
CYLD	miR-193/193b/193a-3p
CYLD	miR-194
CYLD	miR-19ab
CYLD	miR-1ab/206/613
CYLD	miR-200bc/429/548a
CYLD	miR-204/204b/211
CYLD	miR-205/205ab
CYLD	miR-214/761/3619-5p
CYLD	miR-216a
CYLD	miR-216b/216b-5p
CYLD	miR-217
CYLD	miR-218/218a
CYLD	miR-219-5p/508/508-3p/4782-3p
CYLD	miR-23abc/23b-3p
CYLD	miR-25/32/92abc/363/363-3p/367
CYLD	miR-26ab/1297/4465
CYLD	miR-101/101ab
CYLD	miR-29abcd
CYLD	miR-30abcdef/30abe-5p/384-5p
CYLD	miR-124/124ab/506
CYLD	miR-338/338-3p
CYLD	miR-33ab/33-5p
CYLD	miR-34ac/34bc-5p/449abc/449c-5p
CYLD	miR-383
CYLD	miR-425/425-5p/489
CYLD	miR-125a-5p/125b-5p/351/670/4319
CYLD	miR-455-5p
CYLD	miR-129-5p/129ab-5p
CYLD	miR-490-3p
CYLD	miR-499-5p
LTBP4	miR-503
LTBP4	miR-130ac/301ab/301b/301b-3p/454/721/4295/3666
LTBP4	miR-96/507/1271
LTBP4	miR-138/138ab
LTBP4	miR-140/140-5p/876-3p/1244
LTBP4	miR-142-3p
LTBP4	miR-148ab-3p/152
LTBP4	miR-150/5127
LTBP4	miR-15abc/16/16abc/195/322/424/497/1907
LTBP4	miR-214/761/3619-5p
LTBP4	miR-216a
LTBP4	miR-217
LTBP4	miR-219-5p/508/508-3p/4782-3p
LTBP4	miR-22/22-3p
LTBP4	miR-23abc/23b-3p
LTBP4	miR-24/24ab/24-3p
LTBP4	miR-25/32/92abc/363/363-3p/367
LTBP4	miR-101/101ab
LTBP4	miR-29abcd
LTBP4	miR-338/338-3p
SOS2	miR-503
SOS2	miR-130ac/301ab/301b/301b-3p/454/721/4295/3666
SOS2	miR-96/507/1271
SOS2	miR-135ab/135a-5p
SOS2	miR-138/138ab
SOS2	miR-140/140-5p/876-3p/1244
SOS2	miR-141/200a
SOS2	miR-145
SOS2	miR-148ab-3p/152
SOS2	miR-15abc/16/16abc/195/322/424/497/1907
SOS2	miR-17/17-5p/20ab/20b-5p/93/106ab/427/518a-3p/519d
SOS2	miR-182
SOS2	miR-193/193b/193a-3p
SOS2	miR-194
SOS2	miR-19ab
SOS2	miR-200bc/429/548a
SOS2	miR-203
SOS2	miR-204/204b/211
SOS2	miR-205/205ab
SOS2	miR-208ab/208ab-3p
SOS2	miR-21/590-5p
SOS2	miR-214/761/3619-5p
SOS2	miR-216a
SOS2	miR-216b/216b-5p
SOS2	miR-217
SOS2	miR-218/218a
SOS2	miR-22/22-3p
SOS2	miR-25/32/92abc/363/363-3p/367
SOS2	miR-30abcdef/30abe-5p/384-5p
SOS2	miR-124/124ab/506
SOS2	miR-338/338-3p
SOS2	miR-34ac/34bc-5p/449abc/449c-5p
SOS2	miR-383
SOS2	miR-129-5p/129ab-5p
SOS2	miR-490-3p
SOS2	miR-499-5p
MAPK3	miR-503
MAPK3	miR-135ab/135a-5p
MAPK3	miR-138/138ab
MAPK3	miR-143/1721/4770
MAPK3	miR-144
MAPK3	miR-150/5127
MAPK3	miR-15abc/16/16abc/195/322/424/497/1907
MAPK3	miR-192/215
MAPK3	miR-193/193b/193a-3p
MAPK3	miR-1ab/206/613
MAPK3	miR-200bc/429/548a
MAPK3	miR-205/205ab
MAPK3	miR-214/761/3619-5p
MAPK3	miR-217
MAPK3	miR-24/24ab/24-3p
MAPK3	miR-101/101ab
MAPK3	miR-338/338-3p
MAPK3	miR-34ac/34bc-5p/449abc/449c-5p
MAPK3	miR-125a-5p/125b-5p/351/670/4319
MAPK3	miR-455-5p
MAPK3	miR-129-5p/129ab-5p
NFAT5	miR-551a
NFAT5	miR-130ac/301ab/301b/301b-3p/454/721/4295/3666
NFAT5	miR-93/93a/105/106a/291a-3p/294/295/302abcde/372/373/428/519a/520be/520acd-3p/1378/1420ac
NFAT5	miR-96/507/1271
NFAT5	miR-135ab/135a-5p
NFAT5	miR-138/138ab
NFAT5	miR-140/140-5p/876-3p/1244
NFAT5	miR-141/200a
NFAT5	miR-142-3p
NFAT5	miR-143/1721/4770
NFAT5	miR-145
NFAT5	miR-146ac/146b-5p
NFAT5	miR-148ab-3p/152
NFAT5	miR-150/5127
NFAT5	miR-155
NFAT5	miR-15abc/16/16abc/195/322/424/497/1907
NFAT5	miR-17/17-5p/20ab/20b-5p/93/106ab/427/518a-3p/519d
NFAT5	miR-181abcd/4262
NFAT5	miR-182
NFAT5	miR-192/215
NFAT5	miR-194
NFAT5	miR-1ab/206/613
NFAT5	miR-200bc/429/548a
NFAT5	miR-203
NFAT5	miR-204/204b/211
NFAT5	miR-205/205ab
NFAT5	miR-208ab/208ab-3p
NFAT5	miR-21/590-5p
NFAT5	miR-214/761/3619-5p
NFAT5	miR-216a
NFAT5	miR-216b/216b-5p
NFAT5	miR-217
NFAT5	miR-218/218a
NFAT5	miR-219-5p/508/508-3p/4782-3p
NFAT5	miR-22/22-3p
NFAT5	miR-23abc/23b-3p
NFAT5	miR-24/24ab/24-3p
NFAT5	miR-25/32/92abc/363/363-3p/367
NFAT5	miR-26ab/1297/4465
NFAT5	miR-101/101ab
NFAT5	miR-29abcd
NFAT5	miR-30abcdef/30abe-5p/384-5p
NFAT5	miR-124/124ab/506
NFAT5	miR-338/338-3p
NFAT5	miR-33ab/33-5p
NFAT5	miR-375
NFAT5	miR-383
NFAT5	miR-129-5p/129ab-5p
NFAT5	miR-490-3p
NFAT5	miR-499-5p
AQP9	miR-130ac/301ab/301b/301b-3p/454/721/4295/3666
AQP9	miR-96/507/1271
AQP9	miR-135ab/135a-5p
AQP9	miR-143/1721/4770
AQP9	miR-146ac/146b-5p
AQP9	miR-150/5127
AQP9	miR-17/17-5p/20ab/20b-5p/93/106ab/427/518a-3p/519d
AQP9	miR-181abcd/4262
AQP9	miR-182
AQP9	miR-204/204b/211
AQP9	miR-205/205ab
AQP9	miR-214/761/3619-5p
AQP9	miR-219-5p/508/508-3p/4782-3p
AQP9	miR-22/22-3p
AQP9	miR-23abc/23b-3p
AQP9	miR-24/24ab/24-3p
AQP9	miR-29abcd
AQP9	miR-33ab/33-5p
AQP9	miR-34ac/34bc-5p/449abc/449c-5p
AQP9	miR-425/425-5p/489
AQP9	miR-455-5p
FCGRT	miR-140/140-5p/876-3p/1244
FCGRT	miR-143/1721/4770
FCGRT	miR-146ac/146b-5p
FCGRT	miR-150/5127
FCGRT	miR-15abc/16/16abc/195/322/424/497/1907
FCGRT	miR-181abcd/4262
FCGRT	miR-193/193b/193a-3p
FCGRT	miR-1ab/206/613
FCGRT	miR-204/204b/211
FCGRT	miR-205/205ab
FCGRT	miR-214/761/3619-5p
FCGRT	miR-23abc/23b-3p
FCGRT	miR-24/24ab/24-3p
FCGRT	miR-29abcd
FCGRT	miR-338/338-3p
FCGRT	miR-34ac/34bc-5p/449abc/449c-5p
FCGRT	miR-125a-5p/125b-5p/351/670/4319
NAMPT	miR-93/93a/105/106a/291a-3p/294/295/302abcde/372/373/428/519a/520be/520acd-3p/1378/1420ac
NAMPT	miR-96/507/1271
NAMPT	miR-135ab/135a-5p
NAMPT	miR-138/138ab
NAMPT	miR-140/140-5p/876-3p/1244
NAMPT	miR-141/200a
NAMPT	miR-143/1721/4770
NAMPT	miR-144
NAMPT	miR-145
NAMPT	miR-155
NAMPT	miR-17/17-5p/20ab/20b-5p/93/106ab/427/518a-3p/519d
NAMPT	miR-182
NAMPT	miR-194
NAMPT	miR-1ab/206/613
NAMPT	miR-200bc/429/548a
NAMPT	miR-204/204b/211
NAMPT	miR-208ab/208ab-3p
NAMPT	miR-21/590-5p
NAMPT	miR-216a
NAMPT	miR-216b/216b-5p
NAMPT	miR-217
NAMPT	miR-218/218a
NAMPT	miR-23abc/23b-3p
NAMPT	miR-24/24ab/24-3p
NAMPT	miR-25/32/92abc/363/363-3p/367
NAMPT	miR-26ab/1297/4465
NAMPT	miR-124/124ab/506
NAMPT	miR-338/338-3p
NAMPT	miR-34ac/34bc-5p/449abc/449c-5p
NAMPT	miR-425/425-5p/489
NAMPT	miR-129-5p/129ab-5p
NAMPT	miR-490-3p
NAMPT	miR-499-5p
MET	miR-130ac/301ab/301b/301b-3p/454/721/4295/3666
MET	miR-96/507/1271
MET	miR-141/200a
MET	miR-143/1721/4770
MET	miR-144
MET	miR-145
MET	miR-146ac/146b-5p
MET	miR-148ab-3p/152
MET	miR-150/5127
MET	miR-17/17-5p/20ab/20b-5p/93/106ab/427/518a-3p/519d
MET	miR-181abcd/4262
MET	miR-182
MET	miR-1ab/206/613
MET	miR-200bc/429/548a
MET	miR-203
MET	miR-204/204b/211
MET	miR-205/205ab
MET	miR-214/761/3619-5p
MET	miR-216b/216b-5p
MET	miR-217
MET	miR-218/218a
MET	miR-219-5p/508/508-3p/4782-3p
MET	miR-23abc/23b-3p
MET	miR-24/24ab/24-3p
MET	miR-26ab/1297/4465
MET	miR-101/101ab
MET	miR-30abcdef/30abe-5p/384-5p
MET	miR-338/338-3p
MET	miR-34ac/34bc-5p/449abc/449c-5p
MET	miR-383
MET	miR-425/425-5p/489
MET	miR-125a-5p/125b-5p/351/670/4319
MET	miR-129-5p/129ab-5p
TGFBR1	miR-503
TGFBR1	miR-130ac/301ab/301b/301b-3p/454/721/4295/3666
TGFBR1	miR-96/507/1271
TGFBR1	miR-135ab/135a-5p
TGFBR1	miR-140/140-5p/876-3p/1244
TGFBR1	miR-141/200a
TGFBR1	miR-142-3p
TGFBR1	miR-143/1721/4770
TGFBR1	miR-144
TGFBR1	miR-145
TGFBR1	miR-146ac/146b-5p
TGFBR1	miR-148ab-3p/152
TGFBR1	miR-150/5127
TGFBR1	miR-155
TGFBR1	miR-15abc/16/16abc/195/322/424/497/1907
TGFBR1	miR-181abcd/4262
TGFBR1	miR-182
TGFBR1	miR-192/215
TGFBR1	miR-193/193b/193a-3p
TGFBR1	miR-194
TGFBR1	miR-1ab/206/613
TGFBR1	miR-200bc/429/548a
TGFBR1	miR-204/204b/211
TGFBR1	miR-208ab/208ab-3p
TGFBR1	miR-21/590-5p
TGFBR1	miR-216b/216b-5p
TGFBR1	miR-22/22-3p
TGFBR1	miR-24/24ab/24-3p
TGFBR1	miR-25/32/92abc/363/363-3p/367
TGFBR1	miR-101/101ab
TGFBR1	miR-30abcdef/30abe-5p/384-5p
TGFBR1	miR-124/124ab/506
TGFBR1	miR-338/338-3p
TGFBR1	miR-33ab/33-5p
TGFBR1	miR-375
TGFBR1	miR-125a-5p/125b-5p/351/670/4319
TGFBR1	miR-490-3p
TGFBR1	miR-499-5p
C5	miR-503
C5	miR-130ac/301ab/301b/301b-3p/454/721/4295/3666
C5	miR-93/93a/105/106a/291a-3p/294/295/302abcde/372/373/428/519a/520be/520acd-3p/1378/1420ac
C5	miR-142-3p
C5	miR-143/1721/4770
C5	miR-144
C5	miR-145
C5	miR-150/5127
C5	miR-155
C5	miR-15abc/16/16abc/195/322/424/497/1907
C5	miR-17/17-5p/20ab/20b-5p/93/106ab/427/518a-3p/519d
C5	miR-181abcd/4262
C5	miR-193/193b/193a-3p
C5	miR-194
C5	miR-19ab
C5	miR-1ab/206/613
C5	miR-200bc/429/548a
C5	miR-203
C5	miR-204/204b/211
C5	miR-205/205ab
C5	miR-208ab/208ab-3p
C5	miR-216a
C5	miR-216b/216b-5p
C5	miR-217
C5	miR-219-5p/508/508-3p/4782-3p
C5	miR-24/24ab/24-3p
C5	miR-25/32/92abc/363/363-3p/367
C5	miR-26ab/1297/4465
C5	miR-101/101ab
C5	miR-30abcdef/30abe-5p/384-5p
C5	miR-124/124ab/506
C5	miR-338/338-3p
C5	miR-33ab/33-5p
C5	miR-34ac/34bc-5p/449abc/449c-5p
C5	miR-383
C5	miR-425/425-5p/489
C5	miR-125a-5p/125b-5p/351/670/4319
C5	miR-490-3p
C5	miR-499-5p
GDF10	miR-503
GDF10	miR-93/93a/105/106a/291a-3p/294/295/302abcde/372/373/428/519a/520be/520acd-3p/1378/1420ac
GDF10	miR-138/138ab
GDF10	miR-143/1721/4770
GDF10	miR-144
GDF10	miR-15abc/16/16abc/195/322/424/497/1907
GDF10	miR-204/204b/211
GDF10	miR-205/205ab
GDF10	miR-214/761/3619-5p
GDF10	miR-101/101ab
GDF10	miR-29abcd
GDF10	miR-338/338-3p
GDF10	miR-34ac/34bc-5p/449abc/449c-5p
ICAM2	miR-130ac/301ab/301b/301b-3p/454/721/4295/3666
ICAM2	miR-93/93a/105/106a/291a-3p/294/295/302abcde/372/373/428/519a/520be/520acd-3p/1378/1420ac
ICAM2	miR-145
ICAM2	miR-192/215
ICAM2	miR-205/205ab
ICAM2	miR-217
ICAM2	miR-22/22-3p
ICAM2	miR-338/338-3p
ICAM2	miR-34ac/34bc-5p/449abc/449c-5p
ICAM2	miR-125a-5p/125b-5p/351/670/4319
UNC93B1	miR-130ac/301ab/301b/301b-3p/454/721/4295/3666
UNC93B1	miR-135ab/135a-5p
UNC93B1	miR-138/138ab
UNC93B1	miR-140/140-5p/876-3p/1244
UNC93B1	miR-141/200a
UNC93B1	miR-142-3p
UNC93B1	miR-148ab-3p/152
UNC93B1	miR-15abc/16/16abc/195/322/424/497/1907
UNC93B1	miR-17/17-5p/20ab/20b-5p/93/106ab/427/518a-3p/519d
UNC93B1	miR-182
UNC93B1	miR-19ab
UNC93B1	miR-204/204b/211
UNC93B1	miR-205/205ab
UNC93B1	miR-214/761/3619-5p
UNC93B1	miR-216b/216b-5p
UNC93B1	miR-218/218a
UNC93B1	miR-22/22-3p
UNC93B1	miR-101/101ab
UNC93B1	miR-29abcd
UNC93B1	miR-124/124ab/506
MDK	miR-142-3p
MDK	miR-145
MDK	miR-150/5127
MDK	miR-192/215
MDK	miR-193/193b/193a-3p
MDK	miR-204/204b/211
MDK	miR-214/761/3619-5p
MDK	miR-23abc/23b-3p
MDK	miR-24/24ab/24-3p
MDK	miR-124/124ab/506
MDK	miR-338/338-3p
VEGFA	miR-503
VEGFA	miR-551a
VEGFA	miR-93/93a/105/106a/291a-3p/294/295/302abcde/372/373/428/519a/520be/520acd-3p/1378/1420ac
VEGFA	miR-96/507/1271
VEGFA	miR-135ab/135a-5p
VEGFA	miR-138/138ab
VEGFA	miR-140/140-5p/876-3p/1244
VEGFA	miR-141/200a
VEGFA	miR-143/1721/4770
VEGFA	miR-144
VEGFA	miR-145
VEGFA	miR-146ac/146b-5p
VEGFA	miR-148ab-3p/152
VEGFA	miR-150/5127
VEGFA	miR-15abc/16/16abc/195/322/424/497/1907
VEGFA	miR-17/17-5p/20ab/20b-5p/93/106ab/427/518a-3p/519d
VEGFA	miR-181abcd/4262
VEGFA	miR-194
VEGFA	miR-19ab
VEGFA	miR-1ab/206/613
VEGFA	miR-200bc/429/548a
VEGFA	miR-203
VEGFA	miR-204/204b/211
VEGFA	miR-205/205ab
VEGFA	miR-214/761/3619-5p
VEGFA	miR-216b/216b-5p
VEGFA	miR-217
VEGFA	miR-218/218a
VEGFA	miR-219-5p/508/508-3p/4782-3p
VEGFA	miR-22/22-3p
VEGFA	miR-23abc/23b-3p
VEGFA	miR-24/24ab/24-3p
VEGFA	miR-26ab/1297/4465
VEGFA	miR-101/101ab
VEGFA	miR-29abcd
VEGFA	miR-124/124ab/506
VEGFA	miR-338/338-3p
VEGFA	miR-34ac/34bc-5p/449abc/449c-5p
VEGFA	miR-383
VEGFA	miR-425/425-5p/489
VEGFA	miR-125a-5p/125b-5p/351/670/4319
VEGFA	miR-455-5p
VEGFA	miR-129-5p/129ab-5p
VEGFA	miR-490-3p
GNLY	miR-93/93a/105/106a/291a-3p/294/295/302abcde/372/373/428/519a/520be/520acd-3p/1378/1420ac
GNLY	miR-138/138ab
GNLY	miR-143/1721/4770
GNLY	miR-148ab-3p/152
GNLY	miR-15abc/16/16abc/195/322/424/497/1907
GNLY	miR-193/193b/193a-3p
GNLY	miR-19ab
GNLY	miR-204/204b/211
GNLY	miR-218/218a
GNLY	miR-23abc/23b-3p
GNLY	miR-24/24ab/24-3p
GNLY	miR-29abcd
GNLY	miR-338/338-3p
IL1R1	miR-93/93a/105/106a/291a-3p/294/295/302abcde/372/373/428/519a/520be/520acd-3p/1378/1420ac
IL1R1	miR-135ab/135a-5p
IL1R1	miR-138/138ab
IL1R1	miR-141/200a
IL1R1	miR-144
IL1R1	miR-145
IL1R1	miR-150/5127
IL1R1	miR-15abc/16/16abc/195/322/424/497/1907
IL1R1	miR-17/17-5p/20ab/20b-5p/93/106ab/427/518a-3p/519d
IL1R1	miR-181abcd/4262
IL1R1	miR-182
IL1R1	miR-192/215
IL1R1	miR-193/193b/193a-3p
IL1R1	miR-19ab
IL1R1	miR-1ab/206/613
IL1R1	miR-204/204b/211
IL1R1	miR-205/205ab
IL1R1	miR-21/590-5p
IL1R1	miR-214/761/3619-5p
IL1R1	miR-217
IL1R1	miR-218/218a
IL1R1	miR-219-5p/508/508-3p/4782-3p
IL1R1	miR-22/22-3p
IL1R1	miR-23abc/23b-3p
IL1R1	miR-24/24ab/24-3p
IL1R1	miR-25/32/92abc/363/363-3p/367
IL1R1	miR-26ab/1297/4465
IL1R1	miR-101/101ab
IL1R1	miR-33ab/33-5p
IL1R1	miR-34ac/34bc-5p/449abc/449c-5p
IL1R1	miR-375
IL1R1	miR-383
IL1R1	miR-425/425-5p/489
IL1R1	miR-129-5p/129ab-5p
IL1R1	miR-490-3p
SDC1	miR-93/93a/105/106a/291a-3p/294/295/302abcde/372/373/428/519a/520be/520acd-3p/1378/1420ac
SDC1	miR-150/5127
SDC1	miR-182
SDC1	miR-193/193b/193a-3p
SDC1	miR-19ab
SDC1	miR-1ab/206/613
SDC1	miR-204/204b/211
SDC1	miR-214/761/3619-5p
SDC1	miR-22/22-3p
SDC1	miR-24/24ab/24-3p
SDC1	miR-124/124ab/506
SDC1	miR-338/338-3p
SDC1	miR-34ac/34bc-5p/449abc/449c-5p
SDC1	miR-125a-5p/125b-5p/351/670/4319
SDC1	miR-490-3p
NENF	miR-142-3p
NENF	miR-145
NENF	miR-150/5127
NENF	miR-17/17-5p/20ab/20b-5p/93/106ab/427/518a-3p/519d
NENF	miR-24/24ab/24-3p
NENF	miR-34ac/34bc-5p/449abc/449c-5p
LTBP2	miR-503
LTBP2	miR-130ac/301ab/301b/301b-3p/454/721/4295/3666
LTBP2	miR-96/507/1271
LTBP2	miR-138/138ab
LTBP2	miR-140/140-5p/876-3p/1244
LTBP2	miR-142-3p
LTBP2	miR-143/1721/4770
LTBP2	miR-148ab-3p/152
LTBP2	miR-150/5127
LTBP2	miR-155
LTBP2	miR-15abc/16/16abc/195/322/424/497/1907
LTBP2	miR-17/17-5p/20ab/20b-5p/93/106ab/427/518a-3p/519d
LTBP2	miR-181abcd/4262
LTBP2	miR-182
LTBP2	miR-193/193b/193a-3p
LTBP2	miR-1ab/206/613
LTBP2	miR-203
LTBP2	miR-204/204b/211
LTBP2	miR-214/761/3619-5p
LTBP2	miR-22/22-3p
LTBP2	miR-23abc/23b-3p
LTBP2	miR-24/24ab/24-3p
LTBP2	miR-25/32/92abc/363/363-3p/367
LTBP2	miR-26ab/1297/4465
LTBP2	miR-30abcdef/30abe-5p/384-5p
LTBP2	miR-124/124ab/506
LTBP2	miR-338/338-3p
LTBP2	miR-33ab/33-5p
LTBP2	miR-34ac/34bc-5p/449abc/449c-5p
LTBP2	miR-375
LTBP2	miR-125a-5p/125b-5p/351/670/4319
LTBP2	miR-129-5p/129ab-5p
PIK3CA	miR-93/93a/105/106a/291a-3p/294/295/302abcde/372/373/428/519a/520be/520acd-3p/1378/1420ac
PIK3CA	miR-96/507/1271
PIK3CA	miR-141/200a
PIK3CA	miR-142-3p
PIK3CA	miR-144
PIK3CA	miR-145
PIK3CA	miR-146ac/146b-5p
PIK3CA	miR-148ab-3p/152
PIK3CA	miR-150/5127
PIK3CA	miR-155
PIK3CA	miR-15abc/16/16abc/195/322/424/497/1907
PIK3CA	miR-17/17-5p/20ab/20b-5p/93/106ab/427/518a-3p/519d
PIK3CA	miR-181abcd/4262
PIK3CA	miR-182
PIK3CA	miR-193/193b/193a-3p
PIK3CA	miR-194
PIK3CA	miR-19ab
PIK3CA	miR-1ab/206/613
PIK3CA	miR-200bc/429/548a
PIK3CA	miR-203
PIK3CA	miR-204/204b/211
PIK3CA	miR-214/761/3619-5p
PIK3CA	miR-216a
PIK3CA	miR-218/218a
PIK3CA	miR-23abc/23b-3p
PIK3CA	miR-24/24ab/24-3p
PIK3CA	miR-25/32/92abc/363/363-3p/367
PIK3CA	miR-101/101ab
PIK3CA	miR-29abcd
PIK3CA	miR-30abcdef/30abe-5p/384-5p
PIK3CA	miR-124/124ab/506
PIK3CA	miR-338/338-3p
PIK3CA	miR-34ac/34bc-5p/449abc/449c-5p
PIK3CA	miR-375
PIK3CA	miR-455-5p
PIK3CA	miR-129-5p/129ab-5p
ECD	miR-138/138ab
ECD	miR-140/140-5p/876-3p/1244
ECD	miR-144
ECD	miR-146ac/146b-5p
ECD	miR-181abcd/4262
ECD	miR-193/193b/193a-3p
ECD	miR-19ab
ECD	miR-200bc/429/548a
ECD	miR-203
ECD	miR-214/761/3619-5p
ECD	miR-216b/216b-5p
ECD	miR-22/22-3p
ECD	miR-24/24ab/24-3p
ECD	miR-101/101ab
ECD	miR-338/338-3p
ECD	miR-33ab/33-5p
ECD	miR-383
ECD	miR-129-5p/129ab-5p
ECD	miR-490-3p
C3	miR-503
C3	miR-130ac/301ab/301b/301b-3p/454/721/4295/3666
C3	miR-138/138ab
C3	miR-141/200a
C3	miR-142-3p
C3	miR-143/1721/4770
C3	miR-144
C3	miR-146ac/146b-5p
C3	miR-148ab-3p/152
C3	miR-150/5127
C3	miR-15abc/16/16abc/195/322/424/497/1907
C3	miR-192/215
C3	miR-193/193b/193a-3p
C3	miR-194
C3	miR-19ab
C3	miR-1ab/206/613
C3	miR-203
C3	miR-204/204b/211
C3	miR-205/205ab
C3	miR-214/761/3619-5p
C3	miR-217
C3	miR-22/22-3p
C3	miR-24/24ab/24-3p
C3	miR-25/32/92abc/363/363-3p/367
C3	miR-26ab/1297/4465
C3	miR-29abcd
C3	miR-124/124ab/506
C3	miR-338/338-3p
C3	miR-375
C3	miR-383
C3	miR-125a-5p/125b-5p/351/670/4319
C3	miR-129-5p/129ab-5p
C3	miR-490-3p
BECN1	miR-551a
BECN1	miR-93/93a/105/106a/291a-3p/294/295/302abcde/372/373/428/519a/520be/520acd-3p/1378/1420ac
BECN1	miR-96/507/1271
BECN1	miR-138/138ab
BECN1	miR-141/200a
BECN1	miR-144
BECN1	miR-145
BECN1	miR-146ac/146b-5p
BECN1	miR-150/5127
BECN1	miR-15abc/16/16abc/195/322/424/497/1907
BECN1	miR-17/17-5p/20ab/20b-5p/93/106ab/427/518a-3p/519d
BECN1	miR-182
BECN1	miR-21/590-5p
BECN1	miR-216a
BECN1	miR-216b/216b-5p
BECN1	miR-219-5p/508/508-3p/4782-3p
BECN1	miR-29abcd
BECN1	miR-30abcdef/30abe-5p/384-5p
BECN1	miR-124/124ab/506
BECN1	miR-33ab/33-5p
BECN1	miR-129-5p/129ab-5p
CANX	miR-503
CANX	miR-130ac/301ab/301b/301b-3p/454/721/4295/3666
CANX	miR-93/93a/105/106a/291a-3p/294/295/302abcde/372/373/428/519a/520be/520acd-3p/1378/1420ac
CANX	miR-96/507/1271
CANX	miR-138/138ab
CANX	miR-140/140-5p/876-3p/1244
CANX	miR-141/200a
CANX	miR-143/1721/4770
CANX	miR-144
CANX	miR-146ac/146b-5p
CANX	miR-148ab-3p/152
CANX	miR-150/5127
CANX	miR-15abc/16/16abc/195/322/424/497/1907
CANX	miR-17/17-5p/20ab/20b-5p/93/106ab/427/518a-3p/519d
CANX	miR-181abcd/4262
CANX	miR-182
CANX	miR-194
CANX	miR-204/204b/211
CANX	miR-205/205ab
CANX	miR-214/761/3619-5p
CANX	miR-216b/216b-5p
CANX	miR-219-5p/508/508-3p/4782-3p
CANX	miR-22/22-3p
CANX	miR-23abc/23b-3p
CANX	miR-24/24ab/24-3p
CANX	miR-26ab/1297/4465
CANX	miR-29abcd
CANX	miR-338/338-3p
CANX	miR-34ac/34bc-5p/449abc/449c-5p
CANX	miR-425/425-5p/489
CANX	miR-125a-5p/125b-5p/351/670/4319
RAC2	miR-503
RAC2	miR-130ac/301ab/301b/301b-3p/454/721/4295/3666
RAC2	miR-93/93a/105/106a/291a-3p/294/295/302abcde/372/373/428/519a/520be/520acd-3p/1378/1420ac
RAC2	miR-96/507/1271
RAC2	miR-138/138ab
RAC2	miR-146ac/146b-5p
RAC2	miR-150/5127
RAC2	miR-15abc/16/16abc/195/322/424/497/1907
RAC2	miR-205/205ab
RAC2	miR-214/761/3619-5p
RAC2	miR-23abc/23b-3p
RAC2	miR-338/338-3p
RAC2	miR-34ac/34bc-5p/449abc/449c-5p
RAC2	miR-383
RAC2	miR-125a-5p/125b-5p/351/670/4319
RAC2	miR-129-5p/129ab-5p
APOBEC3F	miR-138/138ab
APOBEC3F	miR-144
APOBEC3F	miR-148ab-3p/152
APOBEC3F	miR-150/5127
APOBEC3F	miR-17/17-5p/20ab/20b-5p/93/106ab/427/518a-3p/519d
APOBEC3F	miR-181abcd/4262
APOBEC3F	miR-193/193b/193a-3p
APOBEC3F	miR-1ab/206/613
APOBEC3F	miR-203
APOBEC3F	miR-204/204b/211
APOBEC3F	miR-205/205ab
APOBEC3F	miR-216a
APOBEC3F	miR-216b/216b-5p
APOBEC3F	miR-22/22-3p
APOBEC3F	miR-24/24ab/24-3p
APOBEC3F	miR-25/32/92abc/363/363-3p/367
APOBEC3F	miR-29abcd
APOBEC3F	miR-125a-5p/125b-5p/351/670/4319
APOBEC3F	miR-129-5p/129ab-5p
APOBEC3F	miR-490-3p
DLL4	miR-93/93a/105/106a/291a-3p/294/295/302abcde/372/373/428/519a/520be/520acd-3p/1378/1420ac
DLL4	miR-96/507/1271
DLL4	miR-135ab/135a-5p
DLL4	miR-138/138ab
DLL4	miR-140/140-5p/876-3p/1244
DLL4	miR-143/1721/4770
DLL4	miR-144
DLL4	miR-148ab-3p/152
DLL4	miR-15abc/16/16abc/195/322/424/497/1907
DLL4	miR-17/17-5p/20ab/20b-5p/93/106ab/427/518a-3p/519d
DLL4	miR-181abcd/4262
DLL4	miR-182
DLL4	miR-193/193b/193a-3p
DLL4	miR-203
DLL4	miR-204/204b/211
DLL4	miR-218/218a
DLL4	miR-22/22-3p
DLL4	miR-25/32/92abc/363/363-3p/367
DLL4	miR-101/101ab
DLL4	miR-30abcdef/30abe-5p/384-5p
DLL4	miR-124/124ab/506
DLL4	miR-34ac/34bc-5p/449abc/449c-5p
DLL4	miR-383
DLL4	miR-425/425-5p/489
DLL4	miR-125a-5p/125b-5p/351/670/4319
SHC2	miR-135ab/135a-5p
SHC2	miR-146ac/146b-5p
SHC2	miR-15abc/16/16abc/195/322/424/497/1907
SHC2	miR-214/761/3619-5p
SHC2	miR-218/218a
SHC2	miR-22/22-3p
SHC2	miR-24/24ab/24-3p
SHC2	miR-338/338-3p
NR1H2	miR-503
NR1H2	miR-142-3p
NR1H2	miR-143/1721/4770
NR1H2	miR-146ac/146b-5p
NR1H2	miR-148ab-3p/152
NR1H2	miR-15abc/16/16abc/195/322/424/497/1907
NR1H2	miR-204/204b/211
NR1H2	miR-205/205ab
NR1H2	miR-22/22-3p
NR1H2	miR-338/338-3p
NR1H2	miR-34ac/34bc-5p/449abc/449c-5p
NR1H2	miR-375
RARA	miR-503
RARA	miR-96/507/1271
RARA	miR-135ab/135a-5p
RARA	miR-138/138ab
RARA	miR-140/140-5p/876-3p/1244
RARA	miR-142-3p
RARA	miR-146ac/146b-5p
RARA	miR-150/5127
RARA	miR-182
RARA	miR-193/193b/193a-3p
RARA	miR-194
RARA	miR-205/205ab
RARA	miR-216a
RARA	miR-216b/216b-5p
RARA	miR-218/218a
RARA	miR-22/22-3p
RARA	miR-24/24ab/24-3p
RARA	miR-338/338-3p
RARA	miR-375
KRAS	miR-96/507/1271
KRAS	miR-135ab/135a-5p
KRAS	miR-138/138ab
KRAS	miR-141/200a
KRAS	miR-142-3p
KRAS	miR-143/1721/4770
KRAS	miR-144
KRAS	miR-146ac/146b-5p
KRAS	miR-148ab-3p/152
KRAS	miR-155
KRAS	miR-15abc/16/16abc/195/322/424/497/1907
KRAS	miR-181abcd/4262
KRAS	miR-192/215
KRAS	miR-193/193b/193a-3p
KRAS	miR-194
KRAS	miR-19ab
KRAS	miR-1ab/206/613
KRAS	miR-200bc/429/548a
KRAS	miR-203
KRAS	miR-204/204b/211
KRAS	miR-214/761/3619-5p
KRAS	miR-216a
KRAS	miR-216b/216b-5p
KRAS	miR-217
KRAS	miR-218/218a
KRAS	miR-23abc/23b-3p
KRAS	miR-25/32/92abc/363/363-3p/367
KRAS	miR-101/101ab
KRAS	miR-30abcdef/30abe-5p/384-5p
KRAS	miR-124/124ab/506
KRAS	miR-34ac/34bc-5p/449abc/449c-5p
KRAS	miR-375
KRAS	miR-383
KRAS	miR-425/425-5p/489
KRAS	miR-125a-5p/125b-5p/351/670/4319
KRAS	miR-129-5p/129ab-5p
KRAS	miR-490-3p
KRAS	miR-499-5p
IL6ST	miR-551a
IL6ST	miR-130ac/301ab/301b/301b-3p/454/721/4295/3666
IL6ST	miR-96/507/1271
IL6ST	miR-135ab/135a-5p
IL6ST	miR-141/200a
IL6ST	miR-142-3p
IL6ST	miR-143/1721/4770
IL6ST	miR-148ab-3p/152
IL6ST	miR-155
IL6ST	miR-15abc/16/16abc/195/322/424/497/1907
IL6ST	miR-17/17-5p/20ab/20b-5p/93/106ab/427/518a-3p/519d
IL6ST	miR-181abcd/4262
IL6ST	miR-182
IL6ST	miR-192/215
IL6ST	miR-194
IL6ST	miR-19ab
IL6ST	miR-1ab/206/613
IL6ST	miR-200bc/429/548a
IL6ST	miR-203
IL6ST	miR-204/204b/211
IL6ST	miR-205/205ab
IL6ST	miR-208ab/208ab-3p
IL6ST	miR-21/590-5p
IL6ST	miR-214/761/3619-5p
IL6ST	miR-217
IL6ST	miR-22/22-3p
IL6ST	miR-23abc/23b-3p
IL6ST	miR-25/32/92abc/363/363-3p/367
IL6ST	miR-26ab/1297/4465
IL6ST	miR-30abcdef/30abe-5p/384-5p
IL6ST	miR-124/124ab/506
IL6ST	miR-338/338-3p
IL6ST	miR-33ab/33-5p
IL6ST	miR-425/425-5p/489
IL6ST	miR-125a-5p/125b-5p/351/670/4319
IL6ST	miR-129-5p/129ab-5p
IL6ST	miR-499-5p
IL15RA	miR-503
IL15RA	miR-135ab/135a-5p
IL15RA	miR-138/138ab
IL15RA	miR-143/1721/4770
IL15RA	miR-145
IL15RA	miR-148ab-3p/152
IL15RA	miR-150/5127
IL15RA	miR-155
IL15RA	miR-15abc/16/16abc/195/322/424/497/1907
IL15RA	miR-192/215
IL15RA	miR-205/205ab
IL15RA	miR-214/761/3619-5p
IL15RA	miR-22/22-3p
IL15RA	miR-24/24ab/24-3p
IL15RA	miR-29abcd
IL15RA	miR-124/124ab/506
IL15RA	miR-338/338-3p
IREB2	miR-503
IREB2	miR-551a
IREB2	miR-130ac/301ab/301b/301b-3p/454/721/4295/3666
IREB2	miR-93/93a/105/106a/291a-3p/294/295/302abcde/372/373/428/519a/520be/520acd-3p/1378/1420ac
IREB2	miR-96/507/1271
IREB2	miR-138/138ab
IREB2	miR-140/140-5p/876-3p/1244
IREB2	miR-141/200a
IREB2	miR-144
IREB2	miR-145
IREB2	miR-146ac/146b-5p
IREB2	miR-148ab-3p/152
IREB2	miR-150/5127
IREB2	miR-155
IREB2	miR-15abc/16/16abc/195/322/424/497/1907
IREB2	miR-17/17-5p/20ab/20b-5p/93/106ab/427/518a-3p/519d
IREB2	miR-181abcd/4262
IREB2	miR-182
IREB2	miR-193/193b/193a-3p
IREB2	miR-194
IREB2	miR-19ab
IREB2	miR-200bc/429/548a
IREB2	miR-203
IREB2	miR-205/205ab
IREB2	miR-208ab/208ab-3p
IREB2	miR-21/590-5p
IREB2	miR-214/761/3619-5p
IREB2	miR-216a
IREB2	miR-216b/216b-5p
IREB2	miR-217
IREB2	miR-219-5p/508/508-3p/4782-3p
IREB2	miR-22/22-3p
IREB2	miR-23abc/23b-3p
IREB2	miR-24/24ab/24-3p
IREB2	miR-25/32/92abc/363/363-3p/367
IREB2	miR-26ab/1297/4465
IREB2	miR-101/101ab
IREB2	miR-29abcd
IREB2	miR-30abcdef/30abe-5p/384-5p
IREB2	miR-124/124ab/506
IREB2	miR-338/338-3p
IREB2	miR-34ac/34bc-5p/449abc/449c-5p
IREB2	miR-375
IREB2	miR-425/425-5p/489
IREB2	miR-455-5p
IREB2	miR-129-5p/129ab-5p
IREB2	miR-490-3p
IREB2	miR-499-5p
TANK	miR-130ac/301ab/301b/301b-3p/454/721/4295/3666
TANK	miR-93/93a/105/106a/291a-3p/294/295/302abcde/372/373/428/519a/520be/520acd-3p/1378/1420ac
TANK	miR-96/507/1271
TANK	miR-143/1721/4770
TANK	miR-144
TANK	miR-145
TANK	miR-146ac/146b-5p
TANK	miR-17/17-5p/20ab/20b-5p/93/106ab/427/518a-3p/519d
TANK	miR-181abcd/4262
TANK	miR-192/215
TANK	miR-19ab
TANK	miR-200bc/429/548a
TANK	miR-203
TANK	miR-204/204b/211
TANK	miR-205/205ab
TANK	miR-21/590-5p
TANK	miR-216a
TANK	miR-216b/216b-5p
TANK	miR-217
TANK	miR-218/218a
TANK	miR-23abc/23b-3p
TANK	miR-24/24ab/24-3p
TANK	miR-25/32/92abc/363/363-3p/367
TANK	miR-26ab/1297/4465
TANK	miR-30abcdef/30abe-5p/384-5p
TANK	miR-338/338-3p
TANK	miR-33ab/33-5p
TANK	miR-34ac/34bc-5p/449abc/449c-5p
TANK	miR-375
TANK	miR-425/425-5p/489
TANK	miR-125a-5p/125b-5p/351/670/4319
TANK	miR-129-5p/129ab-5p
ARRB1	miR-503
ARRB1	miR-93/93a/105/106a/291a-3p/294/295/302abcde/372/373/428/519a/520be/520acd-3p/1378/1420ac
ARRB1	miR-96/507/1271
ARRB1	miR-138/138ab
ARRB1	miR-141/200a
ARRB1	miR-143/1721/4770
ARRB1	miR-145
ARRB1	miR-150/5127
ARRB1	miR-15abc/16/16abc/195/322/424/497/1907
ARRB1	miR-181abcd/4262
ARRB1	miR-192/215
ARRB1	miR-193/193b/193a-3p
ARRB1	miR-203
ARRB1	miR-204/204b/211
ARRB1	miR-205/205ab
ARRB1	miR-214/761/3619-5p
ARRB1	miR-217
ARRB1	miR-22/22-3p
ARRB1	miR-24/24ab/24-3p
ARRB1	miR-25/32/92abc/363/363-3p/367
ARRB1	miR-101/101ab
ARRB1	miR-29abcd
ARRB1	miR-124/124ab/506
ARRB1	miR-338/338-3p
ARRB1	miR-383
ARRB1	miR-425/425-5p/489
ARRB1	miR-125a-5p/125b-5p/351/670/4319
ARRB1	miR-129-5p/129ab-5p
ARRB1	miR-490-3p
ITGAV	miR-503
ITGAV	miR-135ab/135a-5p
ITGAV	miR-138/138ab
ITGAV	miR-140/140-5p/876-3p/1244
ITGAV	miR-141/200a
ITGAV	miR-142-3p
ITGAV	miR-143/1721/4770
ITGAV	miR-144
ITGAV	miR-146ac/146b-5p
ITGAV	miR-150/5127
ITGAV	miR-155
ITGAV	miR-15abc/16/16abc/195/322/424/497/1907
ITGAV	miR-192/215
ITGAV	miR-193/193b/193a-3p
ITGAV	miR-194
ITGAV	miR-19ab
ITGAV	miR-1ab/206/613
ITGAV	miR-200bc/429/548a
ITGAV	miR-203
ITGAV	miR-204/204b/211
ITGAV	miR-205/205ab
ITGAV	miR-21/590-5p
ITGAV	miR-214/761/3619-5p
ITGAV	miR-216a
ITGAV	miR-216b/216b-5p
ITGAV	miR-217
ITGAV	miR-218/218a
ITGAV	miR-23abc/23b-3p
ITGAV	miR-25/32/92abc/363/363-3p/367
ITGAV	miR-26ab/1297/4465
ITGAV	miR-30abcdef/30abe-5p/384-5p
ITGAV	miR-338/338-3p
ITGAV	miR-34ac/34bc-5p/449abc/449c-5p
ITGAV	miR-375
ITGAV	miR-383
ITGAV	miR-425/425-5p/489
ITGAV	miR-129-5p/129ab-5p
ACVRL1	miR-551a
ACVRL1	miR-96/507/1271
ACVRL1	miR-140/140-5p/876-3p/1244
ACVRL1	miR-141/200a
ACVRL1	miR-142-3p
ACVRL1	miR-143/1721/4770
ACVRL1	miR-145
ACVRL1	miR-146ac/146b-5p
ACVRL1	miR-150/5127
ACVRL1	miR-155
ACVRL1	miR-15abc/16/16abc/195/322/424/497/1907
ACVRL1	miR-17/17-5p/20ab/20b-5p/93/106ab/427/518a-3p/519d
ACVRL1	miR-181abcd/4262
ACVRL1	miR-193/193b/193a-3p
ACVRL1	miR-19ab
ACVRL1	miR-203
ACVRL1	miR-205/205ab
ACVRL1	miR-21/590-5p
ACVRL1	miR-214/761/3619-5p
ACVRL1	miR-22/22-3p
ACVRL1	miR-24/24ab/24-3p
ACVRL1	miR-25/32/92abc/363/363-3p/367
ACVRL1	miR-29abcd
ACVRL1	miR-338/338-3p
ACVRL1	miR-34ac/34bc-5p/449abc/449c-5p
ACVRL1	miR-375
ACVRL1	miR-125a-5p/125b-5p/351/670/4319
ACVRL1	miR-455-5p
ACVRL1	miR-129-5p/129ab-5p
ACVRL1	miR-490-3p
SSTR1	miR-503
SSTR1	miR-138/138ab
SSTR1	miR-141/200a
SSTR1	miR-143/1721/4770
SSTR1	miR-146ac/146b-5p
SSTR1	miR-17/17-5p/20ab/20b-5p/93/106ab/427/518a-3p/519d
SSTR1	miR-193/193b/193a-3p
SSTR1	miR-19ab
SSTR1	miR-204/204b/211
SSTR1	miR-214/761/3619-5p
SSTR1	miR-22/22-3p
SSTR1	miR-24/24ab/24-3p
SSTR1	miR-29abcd
SSTR1	miR-338/338-3p
SSTR1	miR-375
SSTR1	miR-383
SSTR1	miR-490-3p
IFNAR1	miR-93/93a/105/106a/291a-3p/294/295/302abcde/372/373/428/519a/520be/520acd-3p/1378/1420ac
IFNAR1	miR-138/138ab
IFNAR1	miR-140/140-5p/876-3p/1244
IFNAR1	miR-141/200a
IFNAR1	miR-145
IFNAR1	miR-146ac/146b-5p
IFNAR1	miR-150/5127
IFNAR1	miR-155
IFNAR1	miR-15abc/16/16abc/195/322/424/497/1907
IFNAR1	miR-17/17-5p/20ab/20b-5p/93/106ab/427/518a-3p/519d
IFNAR1	miR-181abcd/4262
IFNAR1	miR-192/215
IFNAR1	miR-193/193b/193a-3p
IFNAR1	miR-194
IFNAR1	miR-1ab/206/613
IFNAR1	miR-200bc/429/548a
IFNAR1	miR-203
IFNAR1	miR-204/204b/211
IFNAR1	miR-205/205ab
IFNAR1	miR-208ab/208ab-3p
IFNAR1	miR-214/761/3619-5p
IFNAR1	miR-218/218a
IFNAR1	miR-22/22-3p
IFNAR1	miR-23abc/23b-3p
IFNAR1	miR-24/24ab/24-3p
IFNAR1	miR-338/338-3p
IFNAR1	miR-33ab/33-5p
IFNAR1	miR-375
IFNAR1	miR-455-5p
IFNAR1	miR-129-5p/129ab-5p
IFNAR1	miR-499-5p
RXRG	miR-503
RXRG	miR-93/93a/105/106a/291a-3p/294/295/302abcde/372/373/428/519a/520be/520acd-3p/1378/1420ac
RXRG	miR-138/138ab
RXRG	miR-141/200a
RXRG	miR-144
RXRG	miR-145
RXRG	miR-150/5127
RXRG	miR-155
RXRG	miR-15abc/16/16abc/195/322/424/497/1907
RXRG	miR-17/17-5p/20ab/20b-5p/93/106ab/427/518a-3p/519d
RXRG	miR-182
RXRG	miR-193/193b/193a-3p
RXRG	miR-194
RXRG	miR-214/761/3619-5p
RXRG	miR-23abc/23b-3p
RXRG	miR-24/24ab/24-3p
RXRG	miR-101/101ab
RXRG	miR-30abcdef/30abe-5p/384-5p
RXRG	miR-124/124ab/506
XCL1	miR-148ab-3p/152
XCL1	miR-17/17-5p/20ab/20b-5p/93/106ab/427/518a-3p/519d
XCL1	miR-19ab
XCL1	miR-200bc/429/548a
XCL1	miR-203
XCL1	miR-21/590-5p
XCL1	miR-216b/216b-5p
XCL1	miR-217
XCL1	miR-25/32/92abc/363/363-3p/367
XCL1	miR-129-5p/129ab-5p
RORC	miR-503
RORC	miR-130ac/301ab/301b/301b-3p/454/721/4295/3666
RORC	miR-135ab/135a-5p
RORC	miR-138/138ab
RORC	miR-140/140-5p/876-3p/1244
RORC	miR-143/1721/4770
RORC	miR-146ac/146b-5p
RORC	miR-148ab-3p/152
RORC	miR-150/5127
RORC	miR-15abc/16/16abc/195/322/424/497/1907
RORC	miR-17/17-5p/20ab/20b-5p/93/106ab/427/518a-3p/519d
RORC	miR-200bc/429/548a
RORC	miR-204/204b/211
RORC	miR-205/205ab
RORC	miR-214/761/3619-5p
RORC	miR-216a
RORC	miR-216b/216b-5p
RORC	miR-217
RORC	miR-219-5p/508/508-3p/4782-3p
RORC	miR-22/22-3p
RORC	miR-24/24ab/24-3p
RORC	miR-29abcd
RORC	miR-124/124ab/506
RORC	miR-33ab/33-5p
RORC	miR-34ac/34bc-5p/449abc/449c-5p
RORC	miR-383
RORC	miR-125a-5p/125b-5p/351/670/4319
RORC	miR-129-5p/129ab-5p
RORC	miR-490-3p
OSMR	miR-130ac/301ab/301b/301b-3p/454/721/4295/3666
OSMR	miR-93/93a/105/106a/291a-3p/294/295/302abcde/372/373/428/519a/520be/520acd-3p/1378/1420ac
OSMR	miR-96/507/1271
OSMR	miR-135ab/135a-5p
OSMR	miR-138/138ab
OSMR	miR-140/140-5p/876-3p/1244
OSMR	miR-142-3p
OSMR	miR-143/1721/4770
OSMR	miR-144
OSMR	miR-145
OSMR	miR-146ac/146b-5p
OSMR	miR-148ab-3p/152
OSMR	miR-150/5127
OSMR	miR-155
OSMR	miR-17/17-5p/20ab/20b-5p/93/106ab/427/518a-3p/519d
OSMR	miR-181abcd/4262
OSMR	miR-193/193b/193a-3p
OSMR	miR-19ab
OSMR	miR-1ab/206/613
OSMR	miR-200bc/429/548a
OSMR	miR-203
OSMR	miR-204/204b/211
OSMR	miR-205/205ab
OSMR	miR-21/590-5p
OSMR	miR-216b/216b-5p
OSMR	miR-217
OSMR	miR-218/218a
OSMR	miR-22/22-3p
OSMR	miR-24/24ab/24-3p
OSMR	miR-25/32/92abc/363/363-3p/367
OSMR	miR-26ab/1297/4465
OSMR	miR-101/101ab
OSMR	miR-124/124ab/506
OSMR	miR-338/338-3p
OSMR	miR-33ab/33-5p
OSMR	miR-34ac/34bc-5p/449abc/449c-5p
OSMR	miR-425/425-5p/489
OSMR	miR-490-3p
CTF1	miR-503
CTF1	miR-135ab/135a-5p
CTF1	miR-143/1721/4770
CTF1	miR-214/761/3619-5p
CTF1	miR-22/22-3p
CTF1	miR-24/24ab/24-3p
CTF1	miR-338/338-3p
CTF1	miR-34ac/34bc-5p/449abc/449c-5p
VEGFC	miR-503
VEGFC	miR-138/138ab
VEGFC	miR-142-3p
VEGFC	miR-145
VEGFC	miR-181abcd/4262
VEGFC	miR-182
VEGFC	miR-192/215
VEGFC	miR-194
VEGFC	miR-1ab/206/613
VEGFC	miR-205/205ab
VEGFC	miR-219-5p/508/508-3p/4782-3p
VEGFC	miR-24/24ab/24-3p
VEGFC	miR-25/32/92abc/363/363-3p/367
VEGFC	miR-101/101ab
VEGFC	miR-30abcdef/30abe-5p/384-5p
VEGFC	miR-338/338-3p
VEGFC	miR-33ab/33-5p
VEGFC	miR-375
VEGFC	miR-425/425-5p/489
TNFRSF14	miR-96/507/1271
TNFRSF14	miR-138/138ab
TNFRSF14	miR-140/140-5p/876-3p/1244
TNFRSF14	miR-146ac/146b-5p
TNFRSF14	miR-148ab-3p/152
TNFRSF14	miR-150/5127
TNFRSF14	miR-15abc/16/16abc/195/322/424/497/1907
TNFRSF14	miR-181abcd/4262
TNFRSF14	miR-182
TNFRSF14	miR-193/193b/193a-3p
TNFRSF14	miR-19ab
TNFRSF14	miR-204/204b/211
TNFRSF14	miR-205/205ab
TNFRSF14	miR-214/761/3619-5p
TNFRSF14	miR-216a
TNFRSF14	miR-216b/216b-5p
TNFRSF14	miR-218/218a
TNFRSF14	miR-22/22-3p
TNFRSF14	miR-24/24ab/24-3p
TNFRSF14	miR-29abcd
TNFRSF14	miR-338/338-3p
TNFRSF14	miR-34ac/34bc-5p/449abc/449c-5p
TNFRSF14	miR-383
TNFRSF14	miR-125a-5p/125b-5p/351/670/4319
TNFRSF14	miR-129-5p/129ab-5p
TNFRSF14	miR-490-3p
CSRP1	miR-503
CSRP1	miR-130ac/301ab/301b/301b-3p/454/721/4295/3666
CSRP1	miR-93/93a/105/106a/291a-3p/294/295/302abcde/372/373/428/519a/520be/520acd-3p/1378/1420ac
CSRP1	miR-96/507/1271
CSRP1	miR-138/138ab
CSRP1	miR-141/200a
CSRP1	miR-143/1721/4770
CSRP1	miR-148ab-3p/152
CSRP1	miR-150/5127
CSRP1	miR-155
CSRP1	miR-193/193b/193a-3p
CSRP1	miR-194
CSRP1	miR-19ab
CSRP1	miR-1ab/206/613
CSRP1	miR-203
CSRP1	miR-204/204b/211
CSRP1	miR-205/205ab
CSRP1	miR-208ab/208ab-3p
CSRP1	miR-214/761/3619-5p
CSRP1	miR-216a
CSRP1	miR-216b/216b-5p
CSRP1	miR-217
CSRP1	miR-23abc/23b-3p
CSRP1	miR-24/24ab/24-3p
CSRP1	miR-25/32/92abc/363/363-3p/367
CSRP1	miR-26ab/1297/4465
CSRP1	miR-29abcd
CSRP1	miR-338/338-3p
CSRP1	miR-33ab/33-5p
CSRP1	miR-34ac/34bc-5p/449abc/449c-5p
CSRP1	miR-375
CSRP1	miR-383
CSRP1	miR-425/425-5p/489
CSRP1	miR-125a-5p/125b-5p/351/670/4319
CSRP1	miR-129-5p/129ab-5p
CSRP1	miR-490-3p
CSRP1	miR-499-5p
NR2F6	miR-503
NR2F6	miR-138/138ab
NR2F6	miR-142-3p
NR2F6	miR-143/1721/4770
NR2F6	miR-155
NR2F6	miR-15abc/16/16abc/195/322/424/497/1907
NR2F6	miR-193/193b/193a-3p
NR2F6	miR-214/761/3619-5p
NR2F6	miR-24/24ab/24-3p
NR2F6	miR-34ac/34bc-5p/449abc/449c-5p
NR2F6	miR-383
FGFR4	miR-503
FGFR4	miR-130ac/301ab/301b/301b-3p/454/721/4295/3666
FGFR4	miR-138/138ab
FGFR4	miR-145
FGFR4	miR-146ac/146b-5p
FGFR4	miR-150/5127
FGFR4	miR-15abc/16/16abc/195/322/424/497/1907
FGFR4	miR-193/193b/193a-3p
FGFR4	miR-1ab/206/613
FGFR4	miR-204/204b/211
FGFR4	miR-205/205ab
FGFR4	miR-214/761/3619-5p
FGFR4	miR-216b/216b-5p
FGFR4	miR-217
FGFR4	miR-218/218a
FGFR4	miR-22/22-3p
FGFR4	miR-23abc/23b-3p
FGFR4	miR-24/24ab/24-3p
FGFR4	miR-29abcd
FGFR4	miR-124/124ab/506
FGFR4	miR-338/338-3p
FGFR4	miR-34ac/34bc-5p/449abc/449c-5p
FGFR4	miR-383
FGFR4	miR-455-5p
CCL5	miR-503
CCL5	miR-93/93a/105/106a/291a-3p/294/295/302abcde/372/373/428/519a/520be/520acd-3p/1378/1420ac
CCL5	miR-96/507/1271
CCL5	miR-146ac/146b-5p
CCL5	miR-150/5127
CCL5	miR-15abc/16/16abc/195/322/424/497/1907
CCL5	miR-17/17-5p/20ab/20b-5p/93/106ab/427/518a-3p/519d
CCL5	miR-182
CCL5	miR-192/215
CCL5	miR-205/205ab
CCL5	miR-214/761/3619-5p
CCL5	miR-216a
CCL5	miR-25/32/92abc/363/363-3p/367
CCL5	miR-33ab/33-5p
CCL5	miR-34ac/34bc-5p/449abc/449c-5p
CCL5	miR-129-5p/129ab-5p
JAK1	miR-503
JAK1	miR-93/93a/105/106a/291a-3p/294/295/302abcde/372/373/428/519a/520be/520acd-3p/1378/1420ac
JAK1	miR-96/507/1271
JAK1	miR-138/138ab
JAK1	miR-143/1721/4770
JAK1	miR-145
JAK1	miR-148ab-3p/152
JAK1	miR-150/5127
JAK1	miR-155
JAK1	miR-15abc/16/16abc/195/322/424/497/1907
JAK1	miR-17/17-5p/20ab/20b-5p/93/106ab/427/518a-3p/519d
JAK1	miR-182
JAK1	miR-192/215
JAK1	miR-193/193b/193a-3p
JAK1	miR-1ab/206/613
JAK1	miR-200bc/429/548a
JAK1	miR-203
JAK1	miR-205/205ab
JAK1	miR-21/590-5p
JAK1	miR-214/761/3619-5p
JAK1	miR-216b/216b-5p
JAK1	miR-217
JAK1	miR-22/22-3p
JAK1	miR-23abc/23b-3p
JAK1	miR-24/24ab/24-3p
JAK1	miR-26ab/1297/4465
JAK1	miR-30abcdef/30abe-5p/384-5p
JAK1	miR-338/338-3p
JAK1	miR-33ab/33-5p
JAK1	miR-375
JAK1	miR-383
JAK1	miR-125a-5p/125b-5p/351/670/4319
JAK1	miR-455-5p
JAK1	miR-499-5p
SDC3	miR-503
SDC3	miR-138/138ab
SDC3	miR-143/1721/4770
SDC3	miR-145
SDC3	miR-150/5127
SDC3	miR-155
SDC3	miR-15abc/16/16abc/195/322/424/497/1907
SDC3	miR-193/193b/193a-3p
SDC3	miR-204/204b/211
SDC3	miR-205/205ab
SDC3	miR-21/590-5p
SDC3	miR-214/761/3619-5p
SDC3	miR-218/218a
SDC3	miR-219-5p/508/508-3p/4782-3p
SDC3	miR-22/22-3p
SDC3	miR-24/24ab/24-3p
SDC3	miR-25/32/92abc/363/363-3p/367
SDC3	miR-124/124ab/506
SDC3	miR-338/338-3p
SDC3	miR-33ab/33-5p
SDC3	miR-34ac/34bc-5p/449abc/449c-5p
SDC3	miR-375
SDC3	miR-125a-5p/125b-5p/351/670/4319
SDC3	miR-129-5p/129ab-5p
SDC3	miR-490-3p
IL17RE	miR-503
IL17RE	miR-93/93a/105/106a/291a-3p/294/295/302abcde/372/373/428/519a/520be/520acd-3p/1378/1420ac
IL17RE	miR-135ab/135a-5p
IL17RE	miR-138/138ab
IL17RE	miR-145
IL17RE	miR-146ac/146b-5p
IL17RE	miR-150/5127
IL17RE	miR-15abc/16/16abc/195/322/424/497/1907
IL17RE	miR-17/17-5p/20ab/20b-5p/93/106ab/427/518a-3p/519d
IL17RE	miR-181abcd/4262
IL17RE	miR-182
IL17RE	miR-193/193b/193a-3p
IL17RE	miR-194
IL17RE	miR-19ab
IL17RE	miR-1ab/206/613
IL17RE	miR-203
IL17RE	miR-204/204b/211
IL17RE	miR-205/205ab
IL17RE	miR-214/761/3619-5p
IL17RE	miR-22/22-3p
IL17RE	miR-24/24ab/24-3p
IL17RE	miR-101/101ab
IL17RE	miR-124/124ab/506
IL17RE	miR-125a-5p/125b-5p/351/670/4319
IL17RE	miR-129-5p/129ab-5p
AIMP1	miR-144
AIMP1	miR-145
AIMP1	miR-146ac/146b-5p
AIMP1	miR-150/5127
AIMP1	miR-155
AIMP1	miR-15abc/16/16abc/195/322/424/497/1907
AIMP1	miR-194
AIMP1	miR-200bc/429/548a
AIMP1	miR-203
AIMP1	miR-204/204b/211
AIMP1	miR-214/761/3619-5p
AIMP1	miR-216a
AIMP1	miR-218/218a
AIMP1	miR-22/22-3p
AIMP1	miR-23abc/23b-3p
AIMP1	miR-425/425-5p/489
AIMP1	miR-129-5p/129ab-5p
AIMP1	miR-490-3p
LTBP3	miR-503
LTBP3	miR-551a
LTBP3	miR-93/93a/105/106a/291a-3p/294/295/302abcde/372/373/428/519a/520be/520acd-3p/1378/1420ac
LTBP3	miR-138/138ab
LTBP3	miR-140/140-5p/876-3p/1244
LTBP3	miR-141/200a
LTBP3	miR-142-3p
LTBP3	miR-145
LTBP3	miR-150/5127
LTBP3	miR-15abc/16/16abc/195/322/424/497/1907
LTBP3	miR-17/17-5p/20ab/20b-5p/93/106ab/427/518a-3p/519d
LTBP3	miR-181abcd/4262
LTBP3	miR-182
LTBP3	miR-193/193b/193a-3p
LTBP3	miR-204/204b/211
LTBP3	miR-205/205ab
LTBP3	miR-214/761/3619-5p
LTBP3	miR-216a
LTBP3	miR-217
LTBP3	miR-22/22-3p
LTBP3	miR-23abc/23b-3p
LTBP3	miR-24/24ab/24-3p
LTBP3	miR-29abcd
LTBP3	miR-124/124ab/506
LTBP3	miR-338/338-3p
LTBP3	miR-34ac/34bc-5p/449abc/449c-5p
LTBP3	miR-383
LTBP3	miR-125a-5p/125b-5p/351/670/4319
LTBP3	miR-499-5p
SEMA4C	miR-130ac/301ab/301b/301b-3p/454/721/4295/3666
SEMA4C	miR-138/138ab
SEMA4C	miR-142-3p
SEMA4C	miR-155
SEMA4C	miR-15abc/16/16abc/195/322/424/497/1907
SEMA4C	miR-181abcd/4262
SEMA4C	miR-182
SEMA4C	miR-19ab
SEMA4C	miR-204/204b/211
SEMA4C	miR-205/205ab
SEMA4C	miR-214/761/3619-5p
SEMA4C	miR-218/218a
SEMA4C	miR-22/22-3p
SEMA4C	miR-24/24ab/24-3p
SEMA4C	miR-25/32/92abc/363/363-3p/367
SEMA4C	miR-29abcd
SEMA4C	miR-338/338-3p
SEMA4C	miR-34ac/34bc-5p/449abc/449c-5p
SEMA4C	miR-125a-5p/125b-5p/351/670/4319
SEMA4C	miR-490-3p
CMTM8	miR-138/138ab
CMTM8	miR-145
CMTM8	miR-194
CMTM8	miR-124/124ab/506
CMTM8	miR-338/338-3p
HSPA4	miR-503
HSPA4	miR-138/138ab
HSPA4	miR-140/140-5p/876-3p/1244
HSPA4	miR-141/200a
HSPA4	miR-144
HSPA4	miR-145
HSPA4	miR-150/5127
HSPA4	miR-15abc/16/16abc/195/322/424/497/1907
HSPA4	miR-181abcd/4262
HSPA4	miR-192/215
HSPA4	miR-193/193b/193a-3p
HSPA4	miR-194
HSPA4	miR-203
HSPA4	miR-204/204b/211
HSPA4	miR-205/205ab
HSPA4	miR-208ab/208ab-3p
HSPA4	miR-214/761/3619-5p
HSPA4	miR-216a
HSPA4	miR-216b/216b-5p
HSPA4	miR-217
HSPA4	miR-218/218a
HSPA4	miR-219-5p/508/508-3p/4782-3p
HSPA4	miR-22/22-3p
HSPA4	miR-24/24ab/24-3p
HSPA4	miR-25/32/92abc/363/363-3p/367
HSPA4	miR-26ab/1297/4465
HSPA4	miR-101/101ab
HSPA4	miR-29abcd
HSPA4	miR-124/124ab/506
HSPA4	miR-33ab/33-5p
HSPA4	miR-34ac/34bc-5p/449abc/449c-5p
HSPA4	miR-375
HSPA4	miR-383
HSPA4	miR-129-5p/129ab-5p
HSPA4	miR-490-3p
HSPA4	miR-499-5p
PDGFD	miR-503
PDGFD	miR-130ac/301ab/301b/301b-3p/454/721/4295/3666
PDGFD	miR-96/507/1271
PDGFD	miR-138/138ab
PDGFD	miR-141/200a
PDGFD	miR-145
PDGFD	miR-15abc/16/16abc/195/322/424/497/1907
PDGFD	miR-17/17-5p/20ab/20b-5p/93/106ab/427/518a-3p/519d
PDGFD	miR-181abcd/4262
PDGFD	miR-182
PDGFD	miR-19ab
PDGFD	miR-203
PDGFD	miR-21/590-5p
PDGFD	miR-214/761/3619-5p
PDGFD	miR-219-5p/508/508-3p/4782-3p
PDGFD	miR-24/24ab/24-3p
PDGFD	miR-25/32/92abc/363/363-3p/367
PDGFD	miR-29abcd
PDGFD	miR-338/338-3p
PDGFD	miR-33ab/33-5p
PDGFD	miR-375
PDGFD	miR-425/425-5p/489
PDGFD	miR-125a-5p/125b-5p/351/670/4319
PDGFD	miR-129-5p/129ab-5p
MALT1	miR-503
MALT1	miR-130ac/301ab/301b/301b-3p/454/721/4295/3666
MALT1	miR-93/93a/105/106a/291a-3p/294/295/302abcde/372/373/428/519a/520be/520acd-3p/1378/1420ac
MALT1	miR-96/507/1271
MALT1	miR-138/138ab
MALT1	miR-141/200a
MALT1	miR-142-3p
MALT1	miR-144
MALT1	miR-145
MALT1	miR-146ac/146b-5p
MALT1	miR-148ab-3p/152
MALT1	miR-150/5127
MALT1	miR-155
MALT1	miR-17/17-5p/20ab/20b-5p/93/106ab/427/518a-3p/519d
MALT1	miR-181abcd/4262
MALT1	miR-182
MALT1	miR-192/215
MALT1	miR-193/193b/193a-3p
MALT1	miR-194
MALT1	miR-19ab
MALT1	miR-1ab/206/613
MALT1	miR-200bc/429/548a
MALT1	miR-203
MALT1	miR-205/205ab
MALT1	miR-208ab/208ab-3p
MALT1	miR-21/590-5p
MALT1	miR-214/761/3619-5p
MALT1	miR-216b/216b-5p
MALT1	miR-217
MALT1	miR-218/218a
MALT1	miR-219-5p/508/508-3p/4782-3p
MALT1	miR-22/22-3p
MALT1	miR-26ab/1297/4465
MALT1	miR-101/101ab
MALT1	miR-30abcdef/30abe-5p/384-5p
MALT1	miR-124/124ab/506
MALT1	miR-338/338-3p
MALT1	miR-33ab/33-5p
MALT1	miR-375
MALT1	miR-425/425-5p/489
MALT1	miR-129-5p/129ab-5p
MALT1	miR-490-3p
MALT1	miR-499-5p
RELA	miR-503
RELA	miR-93/93a/105/106a/291a-3p/294/295/302abcde/372/373/428/519a/520be/520acd-3p/1378/1420ac
RELA	miR-135ab/135a-5p
RELA	miR-138/138ab
RELA	miR-141/200a
[truncated: 405 more rows]
