# Supplementary material for: Identification of JPX-RABEP1 Pair as an Immune-Related Biomarker and Therapeutic Target in Pulmonary Arterial Hypertension by Bioinformatics and Experimental Analyses
Source: Int J Mol Sci. 2022 Dec 8;23(24):15559. doi: 10.3390/ijms232415559 (PMC9779127; doi:10.3390/ijms232415559)
Supplement: Supplementary file 1 [file ijms-23-15559-s001.zip › Supplement S4.xlsx]

## Sheet: Sheet1
Immune-related lncRNA	Immune-related mRNA	Correlation coefficient
HOXA-AS2	VEGFA	0.845045
HOXA-AS2	ECD	-0.825236
HOXA-AS2	IL17RE	0.808963
HOXA-AS2	CHUK	-0.821687
HOXA-AS2	IL1RAP	-0.821237
HOXA-AS2	SEMA3B	0.819442
JPX	CANX	0.82797
JPX	TNFRSF14	-0.866091
JPX	CSRP1	-0.836593
JPX	HLA-DMA	-0.826992
JPX	UNC93B1	-0.867527
JPX	IL6ST	0.852911
JPX	VEGFA	-0.810773
JPX	HRAS	-0.835474
JPX	ECD	0.82816
JPX	RELA	-0.905817
JPX	SEPTIN7	0.855423
JPX	HMGB1	0.865035
JPX	BECN1	0.885527
JPX	MAPK3	-0.824327
JPX	RARA	-0.862793
JPX	NR1H2	-0.82682
JPX	CTF1	-0.89952
JPX	NR2F1	-0.80516
JPX	RXRB	-0.846625
JPX	MDK	-0.808104
JPX	PIK3CA	0.819825
JPX	CHUK	0.886432
JPX	STING1	-0.812829
JPX	KRAS	0.848738
JPX	TGFBR1	0.850911
JPX	AIMP1	0.892922
JPX	IFNAR1	0.859744
JPX	SSTR1	-0.826831
JPX	IL15RA	-0.818296
JPX	SDC1	-0.816793
JPX	IREB2	0.922613
JPX	NEDD4	0.831699
JPX	PTPN11	0.883942
JPX	IRF9	-0.834026
JPX	SHC2	-0.837756
JPX	PIK3CB	0.907288
JPX	JAK1	0.805787
JPX	TANK	0.868083
JPX	TBK1	0.879667
JPX	HSPA5	0.854345
JPX	ITGAV	0.863835
JPX	LTBP2	-0.808967
JPX	ADRB1	-0.851538
JPX	GDF10	-0.921912
JPX	AGER	-0.835536
JPX	HSPA4	0.859068
JPX	CX3CL1	-0.802527
JPX	RABEP1	0.95257
JPX	EIF2AK2	0.828564
JPX	IL32	-0.858771
JPX	ICAM2	-0.931467
JPX	MET	0.87038
JPX	IGF1	0.831235
JPX	FGFR4	-0.890033
JPX	C5	0.828584
JPX	DLL4	-0.819724
LMNTD2-AS1	FGFR4	0.823422
MALAT1	CANX	0.858871
MALAT1	NR2F6	-0.903004
MALAT1	LAT	-0.862832
MALAT1	TNFRSF14	-0.931453
MALAT1	CSRP1	-0.803868
MALAT1	HLA-DMA	-0.816849
MALAT1	UNC93B1	-0.873469
MALAT1	IL6ST	0.893897
MALAT1	VEGFA	-0.859106
MALAT1	HRAS	-0.865065
MALAT1	ARRB1	-0.818987
MALAT1	ECD	0.913587
MALAT1	APOBEC3F	-0.886708
MALAT1	RELA	-0.828826
MALAT1	CMTM8	-0.910915
MALAT1	BECN1	0.817159
MALAT1	MAPK3	-0.937238
MALAT1	NR1H2	-0.877547
MALAT1	CTF1	-0.913631
MALAT1	NFAT5	0.86337
MALAT1	SEMA4C	-0.849015
MALAT1	NRG3	-0.804035
MALAT1	SDC3	-0.858119
MALAT1	IL17RE	-0.908566
MALAT1	NR2F1	-0.919527
MALAT1	RXRB	-0.899005
MALAT1	NENF	-0.834908
MALAT1	MDK	-0.906266
MALAT1	PIK3CA	0.820322
MALAT1	NR2F2	-0.847825
MALAT1	PLAAT4	-0.811942
MALAT1	CHUK	0.946039
MALAT1	MALT1	0.906554
MALAT1	STING1	-0.836963
MALAT1	FCGRT	-0.882715
MALAT1	VEGFC	-0.817565
MALAT1	CYLD	0.867372
MALAT1	KRAS	0.881091
MALAT1	TGFBR1	0.813841
MALAT1	AIMP1	0.848449
MALAT1	IFNAR1	0.872765
MALAT1	SSTR1	-0.899187
MALAT1	IL15RA	-0.841618
MALAT1	RXRG	-0.851571
MALAT1	SDC1	-0.880553
MALAT1	IREB2	0.815189
MALAT1	IL1R1	0.82587
MALAT1	RAC2	-0.803325
MALAT1	PTPN11	0.879077
MALAT1	IRF9	-0.84019
MALAT1	SHC2	-0.88148
MALAT1	IL1RAP	0.86955
MALAT1	PIK3CB	0.838745
MALAT1	JAK1	0.869661
MALAT1	TANK	0.916073
MALAT1	TBK1	0.932979
MALAT1	HSPA5	0.839121
MALAT1	LTBP3	-0.834291
MALAT1	PDGFA	-0.867956
MALAT1	RORC	-0.814024
MALAT1	XCL1	-0.823326
MALAT1	ITGAV	0.897444
MALAT1	LTBP2	-0.826018
MALAT1	OSMR	0.857229
MALAT1	ADRB1	-0.813892
MALAT1	SEMA3B	-0.90955
MALAT1	GDF10	-0.89567
MALAT1	AGER	-0.808254
MALAT1	HSPA4	0.840365
MALAT1	NAMPT	0.836831
MALAT1	RABEP1	0.903538
MALAT1	TLR1	0.834698
MALAT1	TFRC	0.817112
MALAT1	TIE1	-0.901552
MALAT1	GNLY	-0.806424
MALAT1	IL32	-0.801356
MALAT1	ICAM2	-0.884158
MALAT1	CCL5	-0.827959
MALAT1	AQP9	0.808424
MALAT1	MET	0.878571
MALAT1	FGFR4	-0.844684
MIR99AHG	SEPTIN7	0.841322
MIR99AHG	C3	0.813441
MIR99AHG	PIK3CA	0.819841
MIR99AHG	CD247	-0.807182
MIR99AHG	SOS2	0.826427
MIR99AHG	RABEP1	0.822189
MIR99AHG	IGF1	0.842572
MIR99AHG	PDGFD	0.845073
SND1-IT1	NR2F6	-0.836628
SND1-IT1	LAT	-0.813428
SND1-IT1	TNFRSF14	-0.905918
SND1-IT1	CSRP1	-0.803029
SND1-IT1	UNC93B1	-0.860572
SND1-IT1	HRAS	-0.837806
SND1-IT1	ARRB1	-0.81755
SND1-IT1	ECD	0.920123
SND1-IT1	APOBEC3F	-0.869038
SND1-IT1	CMTM8	-0.839414
SND1-IT1	BECN1	0.80496
SND1-IT1	MAPK3	-0.93351
SND1-IT1	NR1H2	-0.800352
SND1-IT1	CTF1	-0.921173
SND1-IT1	SDC3	-0.825881
SND1-IT1	IL17RE	-0.849618
SND1-IT1	NR2F1	-0.85913
SND1-IT1	RXRB	-0.943271
SND1-IT1	NENF	-0.803871
SND1-IT1	MDK	-0.848513
SND1-IT1	NR2F2	-0.844427
SND1-IT1	CHUK	0.893255
SND1-IT1	MALT1	0.868384
SND1-IT1	FCGRT	-0.866224
SND1-IT1	ACVRL1	-0.84663
SND1-IT1	CYLD	0.894388
SND1-IT1	KRAS	0.873042
SND1-IT1	SSTR1	-0.839351
SND1-IT1	RXRG	-0.862677
SND1-IT1	IL1R1	0.817176
SND1-IT1	PTPN11	0.840151
SND1-IT1	SHC2	-0.874204
SND1-IT1	TANK	0.907064
SND1-IT1	TBK1	0.896298
SND1-IT1	HSPA5	0.920074
SND1-IT1	LTBP3	-0.815985
SND1-IT1	RORC	-0.800574
SND1-IT1	XCL1	-0.800384
SND1-IT1	ITGAV	0.855184
SND1-IT1	ADRB1	-0.821676
SND1-IT1	SEMA3B	-0.830735
SND1-IT1	GDF10	-0.857084
SND1-IT1	HSPA4	0.867821
SND1-IT1	RABEP1	0.818199
SND1-IT1	TLR1	0.811529
SND1-IT1	TIE1	-0.867674
SND1-IT1	ICAM2	-0.866245
SND1-IT1	MET	0.859345
SND1-IT1	LTBP4	-0.840543
ZNF22-AS1	CTF1	0.806613
ZNF22-AS1	ICAM2	0.810967
